# Supplementary material for: A systematic review of the methodology of trade-off analysis in agriculture
Source: Nat Food. 2024 Mar 5;5(3):211–20. doi: 10.1038/s43016-024-00926-x (PMC10963264; doi:10.1038/s43016-024-00926-x)
Supplement: Supplementary file 3 — Criteria assessed in the systematic review. This file was used to perform the analysis and create the figures. [file 43016_2024_926_MOESM3_ESM.xlsx]

## Sheet: Basic
UI	Author	Year	Title	Journal	Country_author	Country_casestudy	TOA_method	TOA_spatial_scale	Notes_1
1	Agrell et al.	2003	Interactive multiobjective agro-ecological land use planning: The Bungoma region in Kenya	European Journal of Operational Research	BEL	KEN	3	3	NA
2	Akhbari et al.	2014	Water Management Trade-offs between agriculture and the environment: a multiobjective approach and application	Journal of Irrigation and Drainage Engineering	USA	USA	23	3	NA
3	Al-Assaf et al.	2007	A trade-off analysis for the use of different water sources for irrigation (the case of Southern Shounah in the Jordan Valley)	Water International	JOR	JOR	3	3	NA
4	Albert et al.	2016	Assessing and governing ecosystem services trade-offs in agrarian landscapes: the case of biogas	Land	DEU	DEU	1	3	NA
5	Khalid Anser et al.	2020	Modeling adaptation strategies against climate change impacts in integrated rice-wheat agricultural production system of pakistan	International Journal of Environmental Research and Public Health	PAK	PAK	2	3	Livestock was not modelled but considered dependent on secondary information
6	Antle	2019	Data, economics and computational agricultural science	American Journal of Agricultural Economics	USA	USA	2	3	NA
7	Antle et al.	2014	New parsimonious simulation methods and tools to assess future food and environmental security of farm populations	Philosophical Transactions: Biological Sciences	USA	KEN	25	3	TOA-MD+ME model, Rule 2 applies to synergies, i.e. model is capable but they haven't been reported within analysis
8	Armatas et al.	2018	An integrated approach to valuation and tradeoff analysis of ecosystem services for national forest decision-making	Ecosystem Services	USA	USA	56	3	NA
9	Asadolahi et al.	2018	Dynamic trade-off analysis of multiple ecosystem services under land use changing scenarios: Towards putting ecosystem services into planning in Iran	Ecological Complexity	IRN	IRN	18	3	NA
10	Baudron et al.	2015	Multi-scale trade-off analysis of cereal residue use for livestock feeding vs. soil mulching in the Mid-Zambezi Valley, Zimbabwe	Agricultural Systems	ETH	ZWE	2	123	Within analysis, trade-offs are considered at three different spatial domains
11	Bessette et al.	2019	An online decision support tool to evaluate ecological weed management strategies	Weed Science	USA	USA	6	2	Consequence tables are set up in a qualitative manner
12	Bisseleua et al.	2017	Ant-mediated ecosystem services and disservices on marketable yield in cocoa agroforestry systems	Agriculture Ecosystems and Environment	KEN	CMR	9	1	(G)LMMs based on experimental data not really trade-off analysis
13	Bostian et al.	2015	Valuing water quality tradeoffs at different spatial scales: An integrated approach using bilevel optimization	Water Resources and Economics	USA	USA	13	23	See notes in spatial_domain_discipline
14	Bostian et al.	2014	Valuing tradeoffs between agricultural production and wetland condition in the U.S. Mid-Atlantic region	Ecological Economics	USA	USA	58	3	Set of ecological indicators used are referenced to Jacobs et al. 2010
15	Braasch et al.	2018	TRUE GRASP: Actors visualize and explore hidden limitations of an apparent win-win land management strategy in a MAB reserve	Environmental Modelling and Software	MEX	MEX	16	3	NA
16	Breen et al.	2019	Development of a dairy multi-objective optimization (DAIRYMOO) method for economic and environmental optimization of dairy farms	Applied Energy	IRL	IRL	23	2	The paper models the environmental domain but only based on energy usage of equipment on the farm
17	Breen et al.	2020	Photovoltaic systems on dairy farms: financial and renewable multi-objective optimization (FARMOO) analysis	Applied Energy	IRL	IRL	23	2	NA
18	Canan et al.	2020	The link between production efficiency and opportunity cost of protecting environment in TR83 region, Turkey	Environmental Science and Pollution Research	TUR	TUR	39	3	NA
19	Celio et al.	2015	A prototypical tool for normative landscape scenario development and the analysis of actors' policy preferences	Landscape and Urban Planning	CHE	CHE	168	3	NA
20	Claessens et al.	2012	A method for evaluating climate change adaptation strategies for small-scale farmers using survey, experimental and modeled data	Agricultural Systems	KEN	KEN	25	3	Data from questionnaire at household (farm) level but spatial scale at which simulations are done remains elusive; Although study considers spatial heterogeneity, this is represented in distributional density (i.e. not spatially explicit), hence the choice for TOA method
21	Claessens et al.	2008	Ex ante assessment of dual-purpose sweet potato in the crop-livestock system of western Kenya: A minimum-data approach	Agricultural Systems	KEN	KEN	5	3	NA
22	Contant et al.	1993	Determining tradeoffs between water quality and profitability in agricultural production: implications for nonpoint source pollution policy	Water Science Technology	USA	USA	2	3	To simplify the reporting and interpretation of these results, the values for individual fiels were aggregated into county summaries (although simulations were done on field scale)
23	DeFries et al.	2016	Synergies and trade-offs for sustainable agriculture: Nutritional yields and climate-resilience for cereal crops in Central India	Global Food Security	USA	IND	9	3	LMMs based on agricultural census data
24	Devkota et al.	2021	Performance of elite genotypes of barley, chickpea, lentil, and wheat under conservation agriculture in Mediterranean rainfed conditions	Experimental Agriculture	MAR	MAR	9	1	NA
25	Diagana et al.	2007	Economic potential for soil carbon sequestration in the Nioro region of Senegal's Peanut Basin	Agricultural Systems	SEN	SEN	125	3	NA
26	Duku et al.	2016	Modelling the forest and woodland-irrigation nexus in tropical Africa: A case study in Benin	Agriculture Ecosystems and Environment	NLD	BEN	1	3	NA
27	Duval et al.	2016	The influence of Colorado river flows on the upper Gulf of California fisheries economy	Ecological Engineering	USA	USA	5	3	Regression analysis using fisheries catch- and river flow data; with control variables (such as market prices for species)
28	Falconnier et al.	2017	Co-learning cycles to support the design of innovative farm systems in southern Mali	European Journal of Agronomy	FRA	MLI	46	2	Co-learning cycle of farm re-design: step 1 o-design of a set of crop/livestock technical options; steap 2 the on farm testing and appraisal of these options; step 3 a participatory ex-ante analysis of re-designed farm systems
29	Fan et al.	2021	A vital option for food security and greenhouse gases mitigation: planting elite super rice in double- to single-rice cropping fields in China	Environmental Research Letters	CHN	CHN	1	3	Spatially explicit simulation (cross-scale) on a resolution of 10 km2 within the main rice growing region in China
30	Fu et al.	2015	Water resource management based on trade-off analysis of multi-dimensional critical regulation and control indicators	Water Science Technology	CHN	CHN	3	3	NA
31	Giordano et al.	2020	Enhancing nature-based solutions acceptance through stakeholders' engagement in co-benefits identification and trade-offs analysis	Science of the Total Environment	ITA	ROU	6	3	Fuzzy cognitive map: methodology to analyze stakeholders' perception of nature-based solutions to water management
32	Gissi et al.	2017	Soil-related ecosystem services trade-off analysis for sustainable biodiesel production	Biomass and Bioenergy	ITA	ITA	8	3	Based on GIS overlay: pairwise-trade-offs between biodiesel production and soil ESS, then combined severity of pair-wise relationships
33	Gonzalez et al.	2020	Multipurpose reservoir operation: a multi-scale tradeoff analysis between hydropower generation and irrigated agriculture	Water Resources Management	CHL	CHL	3	3	NA
34	Gray et al.	2000	Risk/risk trade-offs in pesticide regulation: an exploratory analysis of the public health effects of a ban on organophosphate and carbamate pesticides	Risk Analysis	USA	USA	67	4	NA
35	Gutsch et al.	2018	Balancing trade-offs between ecosystem services in Germany's forests under climate change	Environmental Research Letters	DEU	DEU	19	3	TOA consideration is at regional level (ESS balancing approach applied in the paper)
36	Habtemariam et al.	2016	Impact of climate change on farms in smallholder farming systems: Yield impacts, economic implications and distributional effects	Agricultural Systems	DEU	ETH	25	3	TOA-MD: as with all these studies it only considers the spatial heterogeneity implicitly within a distribution parameter
37	Hayha et al.	2015	Asessing, valuing, and mapping ecosystem services in Alpine forests	Ecosystem Services	ITA/SWE	ITA	8	3	NA
38	Herrera et al.	2019	Advisory services and farm-level sustainability profiles: an exploration in nine European countries	The Journal of Agricultural Education and Extension	DEU	Multi-country	9	5	NA
39	Ho et al.	2021	Trade-off analysis of cost and nutrient efficiency of coffee farms in Vietnam: A more generalised approach	Journal of Environmental Management	VNM	VNM	5	3	NA
40	Hochman et al.	2020	Cropping system yield gaps can be narrowed with more optimal rotations in dryland subtropical Australia	Agricultural Systems	AUS	AUS	2	3	NA
41	Huang et al.	2018	Food-Energy interactive tradeoff analysis of sustainable urban plant factory production systems	Sustainability	CHN	CHN	3	3	Slightly unclear how different optimization models were linked, however no spatial aggregation took place (relevant to cross-scale analysis indicator); Plant factory production systems
42	Ilukor et al.	2014	Application of the TOA-MD model to assess adoption potential of improved sweet potato technologies by rural poor farm households under climate change: the case of Kabale district in Uganda	Food Security	UGA/DEU	UGA	25	3	TOA-MD: adoption rate of practices for sweet potato farming under climate change
43	Jeon et al.	2018	New methodology of evaluation of best management practices performances for an agricultural watershed according to the climate change scenarios: A hybrid use of deterministic and decision support models	Ecological Engineering	ROK	ROK	23	3	SWAT model coupled with decision support tool and genetic algorithm
44	Karner et al.	2021	Computing stochastic Pareto frontiers between economic and environmental goals for a semi-arid agricultural production region in Austria	Ecological Economics	AUT	AUT	13	3	NA
45	Khasanah et al.	2015	Intercropping teak (Tectona grandis) and maize (Zea mays): bioeconomic trade-off analysis of agroforestry management practices in Gunungkidul, West Java	Agroforestry Systems	IDN	IDN	2	3	NA
46	Laurita et al.	2021	Stakeholder-based water allocation modelling and ecosystem services trade-off analysis: the case of El Carracillo region (Spain)	Hydrological Sciences Journal	ITA	ESP	236	3	NA
47	Lautenbach et al.	2013	Optimization-based trade-off analysis of biodiesel crop production for managing an agricultural catchment	Environmental Modelling and Software	DEU	DEU	13	3	NA
48	Lee et al.	2020	A Water-Energy-Food nexus approach for conducting trade-off analysis: Morocco's phosphate industry in the Khouribga region	Hydrology and Earth System Sciences	USA/LBN	MAR	69	3	Nexus approach: Water/energy/carbon footprints are calculated by regression or an average based on historical data
49	Lee et al.	2018	An analysis of the water-energy-food-land requirements and CO2 emissions for food security of rice in Japen	Sustainability	JPN	JPN	9	4	Nexus approach: Water/energy/food/land requirements and associated CO2 emissions for rice production in japan
50	Li et al.	2021	Life cycle and economic assessment of corn production practices in the western US Corn Belt	Sustainable Production and Consumption	USA	USA	9	3	Hybrid LCA; essentially computing mean values based on regional strata and link these to existing inventories of environmental impact etc.
51	Li et al.	2018	Impacts of silicon on biogeochemical cycles of carbon and nutrients in croplands	Journal of Integrative Agriculture	CHN	Multi-country	7	7	Review on effect of Si fertilization on biogeochemical cycles of plant and soil
52	Lu et al.	2004	A trade-off analysis of policy objectives for Ansai, the Loess Plateau of China	Agriculture Ecosystems and Environment	CHN	CHN	23	3	NA
53	Lu et al.	2003	An economic and environmental tradeoff analysis of sustainable agriculture cropping systems	Journal of Sustainable Agriculture	USA	USA	2	1	NA
54	Lu et al.	2015	Trade-offs between mistream agricultural production and downstream ecological sustainability in the Heihe river basin in the past half century	Agricultural Water Management	CHN	CHN	89	3	A top-down hydrological model is used; i.e. the Budyko hypothesis (equation) is applied based on land use data from remote-sensing imagey for three different time frames
55	Makkonen et al.	2014	Policy coherence in climate change mitigation: An ecosystem service approach to forests as carbon sinks and bioenergy sources	Forest Policy and Economics	FIN	FIN	67	4	Policy coherence analysis: coherence problems are examined by identifying trade-offs that are generated or aggravated by policies
56	Maraseni et al.	2021	Carbon smart agriculture: An integrated regional approach offers significant potential to increase profit and resource use efficiency, and reduce emissions	Journal of Cleaner Production	AUS	AUS	3	3	Optimization based on productivity and profit function (iuncluding water costs, GHG prices) with total water use and available land constraints
57	Masikati et al.	2021	Agriculture extensification and associated socio-ecological trade-offs in smallholder farming systems of Zambia	International Journal of Agricultural Sustainability	ZMB	ZMB	25	3	TOA-MD: comparison of conventional practices and agricultural sustainable intensification (SAI) under climate change
58	Mendes et al.	2015	Trade-off analysis among multiple water uses in a hydropower systems: case of Sao Francisco River Basin, Brazil	Journal of Water Resources Planning and Management	BRA	BRA	23	3	Non-linear optimization on water usage and power generation of 7 hydropower stations along the Sao Franscico river basin
59	Modongo et al.	2018	Economics of mitigating greenhouse gas emissions from beef production in western Canada	Agricultural Systems	CAN	CAN	2	2	Simulation of beef production systems and the trade-off between profitability and GHG
60	Mulwa et al.	2016	Impacts of climate change on agricultural household welfare in Kenya	Climate Research	KEN	KEN	25	3	TOA-MD: assessment of climate change effects based on APSIM/DSSAT results
61	Mushtaq et al.	2015	Integrated assessment of water-energy-GHG emissions tradeoffs in an irrigated lucerne production system in eastern Australia	Journal of Cleaner Production	AUS	AUS	246	2	Water-energy-GHG nexus analysis using farm-level based simulation, semi-structured interview and CBA
62	Mwambo et al.	2021	Combined application of the EM-DEA and EX-ACT approaches for integrated assessment of resource use efficiency, ssutainability and carbon footprint of smallholder maize production practices in sub-Saharan Africa	Journal of Cleaner Production	DEU	GHA	23	3	Study explicitly mentions the issue of TOA on small-scale agricultural systems (without references though!)
63	Naqvi et al.	2019	Assessing the vulnerabilities of current and future production systems in Punjab, Pakistan	Sustainability	PAK	PAK	25	3	TOA-MD: wheat production in Punjab, PAK under climatic change and its effects on per capita income; farm net return and poverty
64	Nguyen et al.	2018	High-resolution trade-off analysis and optimization of ecosystem services and disservices in agricultural landscapes	Environmental Modelling and Software	USA	USA	13	23	DayCent biogeochemical simulation model coupled to optimization algorithms
65	Nguyen et al.	2019	High-resolution multi-objective optimization of feedstock landscape design for hybrid first and second generation biorefineries	Applied Energy	USA	USA	13	3	LCA, simulation and optimization on a regional scale for biorefinery production
66	Nie et al.	2019	A food-enery-water nexus approach for land use optimization	Science of the Total Environment	USA	CHN	239	2	Water-energy-food nexus approach:
67	Oleson et al.	2017	Upstream solutions to coral reef conservation: the payoffs of smart and cooperative decision-making	Journal of Environmental Management	USA	USA	1	3	NA
68	Pakhtigian et al.	2021	The role of hydropower in visions of water resources development for rivers of Western Nepal	International Journal of Water Resources Development	USA	NPL	6	3	Aims to synthesize stakeholder perspectives into visions for water-related devevelopment based on data from national and local poanning documents
69	Pang et al.	2018	Trade-off analysis to determine environmental flows in a highly regulated watershed	Scientific Reports	CHN	CHN	49	3	NA
70	Pang et al.	2014	Bayesian networks for environmental flow decision-making and an application in the Yellow river estuary, China	Hydrology and Earth System Sciences	CHN	CHN	49	3	NA
71	Pang et al.	2021	Rethinking environmental flows for the yellow river estuary by trading off crop yield and ecological benefits	Agriculture	CHN	CHN	49	3	In line with observation #2, the ranking of criteria won't distinguish between the regulation districts (i.e. 18 spatial units within the estuary) for which the agricultural demand is computed; compared to the overall regional analysis
72	Pang et al.	2017	Habitat network assessment of forest bioenergy options using the landscape simulator LandSim - a case study of Kronoberg, southern Sweden	Ecological Modelling	SWE	SWE	1	3	NA
73	Picchi et al.	2020	Deploying ecosystem services to develop sustainable energy landscapes: a case study from the Netherlands	Smart and Sustainable Built Environment	NLD	NLD	68	23	Qualitative approach that combines stakeholder consultation/validation with GIS analysis on the suitability of renewable energy installation within the landscape
74	Popp et al.	2011	The economic potential for bioenergy for climate change mitigation with special attention given to implications for the land system	Environmental Research Letters	DEU	Global	13	6	NA
75	Prestele et al.	2020	The overlooked spatial dimension of cliamte-smart agriculture	Global Change Biology	NLD	Multi-country	8	35	NA
76	Randhir et al.	2009	Watershed-scale tradeoffs in water qyantity and quality attributes for conservation policy	Water Air Soil Pollution	USA	USA	19	3	SWAT model for watershed in New England; tradeoffs in water quality/quantity
77	Recanati et al.	2018	An optimization model for the planning of agroecosystems: Trading off socio-economic feasibility and biodiversity	Ecological Engineering	ITA	PER	23	1	NA
78	Rodrigues et al.	2018	Sustainability assessment of ecological intensification practices in coconut production	Agricultural Systems	BRA	BRA	469	2	Study considers 62 indicators (ranging from air quality to socioeconomic indicators), which are normalized from 0 to 1. The status of these indicators is then compared across coconut farms that exhibit a gradient in ecological intensification practices.
79	Roffeis et al.	2020	Ex-ante life cycle impact assessment of insect based feed production in West Africa	Agricultural Systems	BEL	Multi-country	9	2	Ex-ante evaluation based on published life cycle inventory (LCI) data
80	Ruijs et al.	2013	Trade-off analysis of ecosystem services in Eastern Europe	Ecosystem Services	NLD	Multi-country	58	345	Spatially explicit transfer function (i.e. similar to data envelopment analysis) to estimate opportunity costs in ESS management
81	Rukundo et al.	2018	Spatio-temporal dynamics of critical ecosystem services in response to agricultural expansion in Rwanda, East Africa	Ecological Indicators	CHN	RWA	189	4	InVEST model run to analyze effect of LULC changes in Rwanda
82	Ruppen et al.	2016	Method for analyzing trade-offs in biomass management in smallholder farming systems based on mass balance	Mountain Research and Development	CHE	TJK	69	23	Qualitative study that assesses organic matter management on a range of smallholder farms; it then considers the farm's self-sufficiency to assess how much crop byproducts and dung can potentially be used as organic fertilizer
83	Sacchelli et al.	2016	Trade-off between photovoltaic systems installation and agricultural practices on arable lands: an environmental and socio-economic impacts analysis for Italy	Land Use Policy	ITA	ITA	48	3	NA
84	Salmon et al.	2018	Trade-offs in livestock development at farm level: different actors with different objectives	Global Food Security	GBR	SEN	26	3	NA
85	Sanon et al.	2012	Quantifying ecosystem service trade-offs: the case of an urban floodplain in Vienna, Austria	Journal of Environmental Management	NLD	AUT	13	3	Multi-criteria decision-making and spatial simulations of Lobau wetland
86	Schneibel et al.	2016	Evaluating the trade-off between food and timber resulting from the conversion of Miombo forests to agricultural land in Angola using multi-temporal Landsat data	Science of the Total Environment	DEU	AGO	8	3	NA
87	Senthilkumar et al.	2011	Policies to support economic and environmental goals at farm and regional scales: outcomes for rice farmers in Southern India depend on their resource endowment	Agricultural Systems	NLD	IND	3	2	Multi-objective linear programming based on data collected using farm surveys; variety of policy and resource usage scenarios
88	Shikuku et al.	2017	Prioritizing climate-smart livestock technologies in rural Tanzania: a minimum data approach	Agricultural Systems	KEN/NLD	TZA	25	3	TOA-MD: different resource usage under smallholder (crop)livestock systems in Tanzania
89	Sida et al.	2018	Crop vs tree: can agronomic management reduce trade-offs in tree-crop interactions?	Agriculture Ecosystems and Environment	ETH/NLD	ETH	69	3	Field-survey data extrapolated to farm level and used within regression analysis across multiple farms
90	Sieber et al.	2013	Sustainability impact assessment using integrated meta-modelling: simulating the reduction of direct support under the EU common agricultural policy (CAP)	Land Use Policy	DEU	Multi-country	129	3	NA
91	Smukler et al.	2010	Biodiversity and multiple ecoystem functions in an organic landscape	Agriculture Ecosystems and Environment	USA	USA	9	2	Partial ordination analysis using plot-level data collected from an organic farm
92	Speelman et al.	2006	Trade-off analysis for sustainability evaluation: a case study of the Purhepecha region, Mexico	Outlook on Agriculture	NLD	MEX	2	2	APSIM simultions for a region in Mexico
93	Stefanes et al.	2016	Incorporating resilience and cost in ecological restoration strategies at landscape scale	Ecology and Society	BRA	BRA	48	3	Computes ecological restoration potential by taking into account habitat area & connectivity relative to agricultural productivity
94	Stoorvogel et al.	2004	Trade-off analysis in the Northern Andes to study the dynamics in agricultural land use	Journal of Environmental Management	NLD	ECU	15	3	NA
95	Stosch et al.	2019	Quantifying stakeholder understanding of an ecosystem service trade-off	Science of the Total Environment	GBR	GBR	6	3	Methodology development to quantitatively construct the perceived stakeholder from various stakeholder groups
96	Sylla et al.	2020	Mapping trade-offs and synergies among peri-urban ecosystem services to address spatial policy	Environmental Science and Policy	POL/DEU	POL	8	13	LULC study to assess the use of ESS mapping in peri-urban landscape planning
97	Tayyebi et al.	2016	Analyzing crop change scenario with the SmartScape spatial decision support system	Land Use Policy	USA	USA	18	13	Show-case of decision-support tool to investigate crop change scenarios (in the context of bioenergy crops)
98	Tian et al.	2018	Maintaining rice production while mitigating methane and nitrous oxide emissions from paddy fields in China: evaluating tradeoffs by using coupled agricultural systems models	Agricultural Systems	CHN/USA/AUT/GBR	CHN	1	234	NA
99	Tilmant et al.	2020	Probabilistic trade-off assessment between competing and vulnerable water users - the case of the Senegal river basin	Journal of Hydrology	CAN	Multi-country	3	5	NA
100	Titonell et al.	2007	Analysing trade-offs in resource and labour allocation by smallholder farmers using inverse modelling techniques: a case-study from Kakamega district, western Kenya	Agricultural Systems	NLD/KEN	KEN	23	2	NA
101	Todman et al.	2019	Multi-objective optimization as a tool to identify possibilities for future agricultural landscapes	Science of the Total Environment	GBR	GBR	13	3	Note: optimization is considered at two different 'scales'; however these are by individual soil types and across soil types (2nd optimization based on Pareto frontiers for each soil type)
102	Tui et al.	2015	Economic trade-offs of biomass use in crop-livestock systems: exploring more sustainable options in semi-arid Zimbabwe	Agricultural Systems	ZWE	ZWE	25	3	TOA-MD: usage of crop residues within crop-livestock systems in semi-arid region in Zimbabwe
103	Valdivia et al.	2012	Coupling the Tradeoff Analysis Model with a market equilibrium model to analyze economic and environmental outcomes of agricultural production systems	Agricultural Systems	USA	KEN	15	23	TOA-ME: introduction of modelling approach with case-study based on Antle et al. 2010 in Machanakos region Kenya, Market equilibrium model operates at regional scale
104	Valdivia et al.	2017	Designing and evaluating sustainable development pathways for semi-subsistence crop-livestock systems: lessons from Kenya	Agricultural Economics	USA	KEN	15	3	NA
105	Noordwijk et al.	2008	Facilitating agroforestation of landscapes for sustainable benefits: tradeoffs between carbon stocks and local development benefits in Indonesia according to the FALLOW model	Agriculture Ecosystems and Environment	IDN	IDN	1	3	NA
106	Viglizzo et al.	2006	Land-use options for Del Plata Basin in South America: tradeoffs analysis based on ecosystem service provision	Ecological Economics	ARG	Multi-country	6	35	NA
107	Villalba et al.	2019	Multi-objective simulation and optimisation of dairy sheep farms: exploring trade-offs between economic and environmental outcomes	Agricultural Systems	ESP	ESP	23	2	NSGA applied to optimize sheep farms based on profitability and Nitrogen/energy use efficiency
108	Vogdrup-Schmidt et al.	2017	Trade-off analysis of ecosystem service provision in nature networks	Ecosystem Services	DNK	DNK	89	13	GIS with multi-criteria decision analysis to assess tradeoffs affected by land-use change (reversal to natural area)
109	Vrebos et al.	2020	Spatial evaluation and trade-off analysis of soil functions through Bayesian networks	European Journal of Soil Science	BEL	Multi-country	19	35	Spatially explicit simulation used to inform a Bayesian network on soil functions
110	Wan et al.	2017	A conceptual framework for ecosystem management based on tradeoff analysis	Ecological Indicators	CHN	CHN	49	2	NA
111	Winowiecki et al.	2021	Bringing evidence to bear for negotiating tradeoffs in sustainable agricultural intensification using a structured stakeholder engagement process	International Journal of Agricultural Sustainability	KEN	Multi-country	6	34	A variety of stakholder engagement techniques are applied: social network analysis; participatory TOA; validations
112	Wu et al.	2018	Land use optimization based on ecosystem service assessment: a case study in the Yanhe watershed	Land Use Policy	CHN	CHN	1	3	NA
113	Xu et al.	2014	Integrating a spatially explicit tradeoff analysis for sustainable land use optimal allocation	Sustainability	CHN	CHN	13	13	TOA-MD: investigation of effective land-use change through farmer payment scheme for ESS
114	Xu et al.	2021	Quantifying and optimizing agroecosystem services in China's Taihu Lake Basin	Journal of Environmental Management	CHN	CHN	1	3	APSIM simulations for the Taihu Lake Basin, China
115	Xu et al.	2014	Agricultural farming planning and water resources management under fuzzy uncertainty	Engineering Optimization	CHN	CHN	3	3	Show-case of optimization method using fuzzy set theory based on case-study from the literature
116	Zhong et al.	2021	Water-land tradeoffs to meet future demands for sugar crops in Latin America and the Carribean: a bio-physical and socio-economic nexus perspective	Resources Conservation and Recycling	CHN/USA	Multi-country	15	4	NA
117	Zhu et al.	2019	Idenfity the optimization strategy of nitrogen fertilization level based on trade-off analysis between rice production and greenhouse gas emission	Journal of Cleaner Production	CHN	CHN	1	3	DNDC modelling at county level scale in China for N fertilization in rice paddy systems
118	Zingore et al.	2009	An integrated evaluation of strategies for enhancing productivity and profitability of resource-constrained smallholder farms in Zimbabwe	Agricultural Systems	MWI/NLD	ZWE	13	2	APSIM; RUMINANT; IMPACT and Linear programming for smallholder farmers in Zimbabwe
119	Zou et al.	2020	Evaluation and tradeoff analysis of ecosystem service for typical land-use patterns in the Karst region of southwest China	Forests	CHN/USA	CHN	9	3	Ecosystem Tradeoffs Index was computed based on field data (derived from 3*50m quadrats sampling for each land-use)

## Sheet: Discipline
UI	Field_Crop	Farm_Crop	Regional_Crop	National_Crop	Multicountry_Crop	Global_Crop	Field_Livestock	Farm_Livestock	Regional_Livestock	National_Livestock	Multicountry_Livestock	Global_Livestock	Field_Economic	Farm_Economic	Regional_Economic	National_Economic	Multicountry_Economic	Global_Economic	Field_Environmental	Farm_Environmental	Regional_Environmental	National_Environmental	Multicountry_Environmental	Global_Environmental	Field_Fisheries	Farm_Fisheries	Regional_Fisheries	National_Fisheries	Multicountry_Fisheries	Global_Fisheries	Field_Forestry	Farm_Forestry	Regional_Forestry	National_Forestry	Multicountry_Forestry	Global_Forestry	Qualitative_LULC	Notes_2
1	0	0	1	0	0	0	0	0	1	0	0	0	0	0	1	0	0	0	0	0	1	0	0	0	0	0	0	0	0	0	0	0	0	0	0	0	NA	NA
2	0	0	0	0	0	0	0	0	0	0	0	0	0	0	0	0	0	0	0	0	1	0	0	0	0	0	0	0	0	0	0	0	0	0	0	0	NA	Soil water and assessment tool to simulate streamflow and salinity
3	0	0	1	0	0	0	0	0	0	0	0	0	0	0	1	0	0	0	0	0	1	0	0	0	0	0	0	0	0	0	0	0	0	0	0	0	NA	Only crop water demand is considered; unclear at which spatial domain study is conducted (i.e. district or farm)
4	0	0	1	0	0	0	0	0	0	0	0	0	0	0	0	0	0	0	0	0	0	0	0	0	0	0	0	0	0	0	0	0	0	0	0	0	LULC	NA
5	0	1	0	0	0	0	0	0	0	0	0	0	0	1	0	0	0	0	0	0	1	0	0	0	0	0	0	0	0	0	0	0	0	0	0	0	NA	Unclear at which spatial resolution the crop models have been run; given that it is validated by an experiment, I would say field-scale
6	0	0	1	0	0	0	0	0	0	0	0	0	0	1	0	0	0	0	0	0	0	0	0	0	0	0	0	0	0	0	0	0	0	0	0	0	NA	NA
7	0	1	0	0	0	0	0	0	0	0	0	0	0	1	0	0	0	0	0	1	0	0	0	0	0	0	0	0	0	0	0	0	0	0	0	0	NA	I.e. TOA-MD+ME model use data from Gachimbi et al. (2005): Nutrient balanaces at farm level
8	0	0	1	0	0	0	0	0	0	0	0	0	0	0	1	0	0	0	0	0	1	0	0	0	0	0	1	0	0	0	0	0	1	0	0	0	Qualitative	They disciplines are not modelled but related ESSs are considered within a social assessment (Q-methodology)
9	0	0	1	0	0	0	0	0	0	0	0	0	0	0	0	0	0	0	0	0	1	0	0	0	0	0	0	0	0	0	0	0	1	0	0	0	LULC	LULC study >> i.e. soil erosion equation is applied on regional scale, crop only considered using NDVI index
10	1	1	1	0	0	0	0	1	1	0	0	0	0	0	0	0	0	0	0	1	1	0	0	0	0	0	0	0	0	0	0	0	0	0	0	0	NA	NA
11	0	1	0	0	0	0	0	0	0	0	0	0	0	0	0	0	0	0	0	1	0	0	0	0	0	0	0	0	0	0	0	0	0	0	0	0	Qualitative	Trade-offs are formulated based on interactive assessment by users (farmers)
12	1	0	0	0	0	0	0	0	0	0	0	0	0	0	0	0	0	0	0	0	1	0	0	0	0	0	0	0	0	0	0	0	0	0	0	0	NA	Cocoa tree in agroforestry counted as crop
13	0	1	0	0	0	0	0	0	0	0	0	0	0	1	0	0	0	0	0	0	1	0	0	0	0	0	0	0	0	0	0	0	0	0	0	0	NA	Crop yield predicted at farm level; SWAT model has been run for 533 hydrological processing units (HRU) for an area of 682 km2; leads to average of 130 ha but majority of farms in Oregon are smaller than that
14	0	0	1	0	0	0	0	0	0	0	0	0	0	0	1	0	0	0	0	0	1	0	0	0	0	0	0	0	0	0	0	0	0	0	0	0	NA	Crop production (including woodland) and price statistics are taken from farmer-reported agricultural census data together with land use data layer for the watershed
15	0	0	1	0	0	0	0	0	1	0	0	0	0	0	0	0	0	0	0	0	1	0	0	0	0	0	0	0	0	0	0	0	1	0	0	0	Qualitatitive	Agent based model that considers the interaction between crop and tree production/land use/livestock dynamics/fires and management
16	0	0	0	0	0	0	0	0	0	0	0	0	0	1	0	0	0	0	0	1	0	0	0	0	0	0	0	0	0	0	0	0	0	0	0	0	NA	Although paper considers dairy farms, livestock is not considered within the study as a discipline
17	0	0	0	0	0	0	0	0	0	0	0	0	0	1	0	0	0	0	0	1	0	0	0	0	0	0	0	0	0	0	0	0	0	0	0	0	NA	Idem comment to paper 16
18	0	0	0	0	0	0	0	0	0	0	0	0	0	0	1	0	0	0	0	0	1	0	0	0	0	0	0	0	0	0	0	0	0	0	0	0	NA	Computation of opportunity cost was done on district level within a province
19	0	0	1	0	0	0	0	0	0	0	0	0	0	0	0	0	0	0	0	0	0	0	0	0	0	0	0	0	0	0	0	0	1	0	0	0	LULC	Three main types of land use simulated using Bayesian network: agriculture, forest and settlement. 3D visualizaitons of the landscape to elicitate decisions and their relevant trade-offs
20	0	1	0	0	0	0	0	1	0	0	0	0	0	1	0	0	0	0	0	0	1	0	0	0	0	0	0	0	0	0	0	0	0	0	0	0	NA	Global climate models have been downscaled to regional scale (>> global or regional application, in line with paper#5 this will be the regional scale)
21	0	1	0	0	0	0	0	1	0	0	0	0	0	1	0	0	0	0	0	0	0	0	0	0	0	0	0	0	0	0	0	0	0	0	0	0	NA	Survey data and simple livestock model are used to compute expected returns (R) for each farm in the sample; this is used to compute adoption rate (for entire distribution)
22	0	0	0	0	0	0	0	0	0	0	0	0	0	1	0	0	0	0	0	0	1	0	0	0	0	0	0	0	0	0	0	0	0	0	0	0	NA	GLEAMS model to estimate surface and several water contaminant flows at the field level; changes in input costs and returns were computed at the farm level, which were used to provide profitability assessments at farm level
23	0	0	1	0	0	0	0	0	0	0	0	0	0	0	1	0	0	0	0	0	1	0	0	0	0	0	0	0	0	0	0	0	0	0	0	0	NA	Agricultural census data from the Government of India on monsoon cereal crops for a set of districts; LMMs applied
24	1	0	0	0	0	0	0	0	0	0	0	0	0	0	0	0	0	0	1	0	0	0	0	0	0	0	0	0	0	0	0	0	0	0	0	0	NA	NA
25	1	0	0	0	0	0	0	0	0	0	0	0	0	1	0	0	0	0	1	0	0	0	0	0	0	0	0	0	0	0	0	0	0	0	0	0	NA	Economic data used comes rom extensive farm surveys conducted in 2001; Biophysical models are run on a subsample of fields (i.e. not whole farms)
26	0	0	1	0	0	0	0	0	0	0	0	0	0	0	0	0	0	0	0	0	1	0	0	0	0	0	0	0	0	0	0	0	1	0	0	0	NA	SWAT model has been run for 44 subcatchments and over 5000 hydrological processing units (HRU) for an area of 14500 km2
27	0	0	1	0	0	0	0	0	0	0	0	0	0	0	1	0	0	0	0	0	1	0	0	0	0	0	1	0	0	0	0	0	0	0	0	0	NA	Study performs econometric model on irrigation requirements of different crops under alternative management; which in turn determine river flow into a delta affecting fisheries catch; which determines economic profitability
28	0	1	0	0	0	0	0	1	0	0	0	0	0	1	0	0	0	0	0	0	0	0	0	0	0	0	0	0	0	0	0	0	0	0	0	0	NA	A conceptual farm model with a household, cropland and cattle herd component was developed and use for the ex-ante tradeoff analysis
29	0	0	1	0	0	0	0	0	0	0	0	0	0	0	0	0	0	0	0	0	1	0	0	0	0	0	0	0	0	0	0	0	0	0	0	0	NA	Three different models run: decision support system for agro-technology transfer (DSSAT), agro-ecological zone (AEZ) model, biogeochemistry process-based DNDC model
30	0	0	0	0	0	0	0	0	0	0	0	0	0	0	1	0	0	0	0	0	1	0	0	0	0	0	0	0	0	0	0	0	0	0	0	0	NA	NA
31	0	0	0	0	0	0	0	0	0	0	0	0	0	0	1	0	0	0	0	0	1	0	0	0	0	0	1	0	0	0	0	0	1	0	0	0	Qualitative	Based on Figure 9; I.e. the aggregated Fuzzy cognitive map used.
32	0	0	1	0	0	0	0	0	0	0	0	0	0	0	0	0	0	0	0	0	1	0	0	0	0	0	0	0	0	0	0	0	0	0	0	0	NA	Biofuel production is managed at a regional scale and operationally implemented at administrative level; soil ESS are mapped based on characteristics of each province; Correlation was tested with a Spearman's rank correlation test both at provincial and regional level;
33	0	0	1	0	0	0	0	0	0	0	0	0	0	0	1	0	0	0	0	0	1	0	0	0	0	0	0	0	0	0	0	0	0	0	0	0	NA	Models are predominantly economic but also consider crops (land cover/yield/water demand) and environment (hydrological flow, evaporation)
34	0	0	0	1	0	0	0	0	0	0	0	0	0	0	0	1	0	0	0	0	0	0	0	0	0	0	0	0	0	0	0	0	0	0	0	0	NA	A myriad of datasets are used from the EPA and other sources on pesticide toxicity/exposure/income distributions/nutrition, predominantly at the national scale (US); many of these terms actually don't fit in with the pre-set disciplines (i.e. pesticide usage/human health)
35	0	0	0	0	0	0	0	0	0	0	0	0	0	0	0	0	0	0	0	0	1	0	0	0	0	0	0	0	0	0	0	0	1	0	0	0	NA	Forest growth, carbon and water cycling simulation for the whole German forest area using the 4C model
36	0	1	0	0	0	0	0	0	0	0	0	0	0	1	0	0	0	0	0	0	0	0	0	0	0	0	0	0	0	0	0	0	0	0	0	0	NA	Unclear at which spatial scale the AquaCrop simulations are perfored
37	0	0	0	0	0	0	0	0	0	0	0	0	0	0	1	0	0	0	0	0	1	0	0	0	0	0	0	0	0	0	0	0	1	0	0	0	NA	Spatial scale of polygons unclear;
38	0	0	0	0	0	0	0	0	0	0	0	0	0	1	0	0	0	0	0	1	0	0	0	0	0	0	0	0	0	0	0	0	0	0	0	0	NA	Environmental and economic dimension measured at the farm scale
39	0	0	0	0	0	0	0	0	0	0	0	0	0	1	0	0	0	0	0	1	0	0	0	0	0	0	0	0	0	0	0	0	0	0	0	0	NA	Farm survey in major coffee production area Vietnam
40	0	0	1	0	0	0	0	0	0	0	0	0	0	0	1	0	0	0	0	0	1	0	0	0	0	0	0	0	0	0	0	0	0	0	0	0	NA	Smalles grid cells considered are 1 km2; which are interpolated for each statistical area (SA2) (of which the exact dimensions are unknown)
41	0	0	1	0	0	0	0	0	0	0	0	0	0	0	1	0	0	0	0	0	1	0	0	0	0	0	0	0	0	0	0	0	0	0	0	0	NA	Consideration of environmental components based on calculation of land, light and nutrition demand (Equation 2--4 in paper)
42	1	1	0	0	0	0	0	0	0	0	0	0	0	1	0	0	0	0	0	0	0	0	0	0	0	0	0	0	0	0	0	0	0	0	0	0	NA	Both plot- and farm-level crop data, farm-level economic, environment (climate forcing projections) taken from IMPACT model
43	0	0	1	0	0	0	0	0	0	0	0	0	0	0	0	0	0	0	0	0	1	0	0	0	0	0	0	0	0	0	0	0	0	0	0	0	NA	SWAT model has been run for 724 km2 watershed with 96 HRU, equals 7.5 km2 resolution
44	1	0	1	0	0	0	0	0	0	0	0	0	0	0	1	0	0	0	1	0	0	1	0	0	0	0	0	0	0	0	0	0	0	0	0	0	NA	National scale climate model; Cropsat at municipal scale; EPIC (crop and environment) at plot scale (500 m)
45	1	0	0	0	0	0	0	0	0	0	0	0	0	0	1	0	0	0	1	0	0	0	0	0	0	0	0	0	0	0	1	0	0	0	0	0	NA	WaNuLCAS model operates at plot scale on a daily time-step
46	0	0	1	0	0	0	0	0	0	0	0	0	0	0	0	0	0	0	0	0	1	0	0	0	0	0	0	0	0	0	0	0	0	0	0	0	NA	Recharge flow, hydrological balance and agricultural water requirement were modelled on regional scale
47	0	0	1	0	0	0	0	0	0	0	0	0	0	0	0	0	0	0	0	0	1	0	0	0	0	0	0	0	0	0	0	0	0	0	0	0	NA	SWAT model divided the basin (315 km2 into 53 HRUs)
48	0	0	1	0	0	0	0	0	0	0	0	0	0	0	0	0	0	0	0	0	1	0	0	0	0	0	0	0	0	0	0	0	0	0	0	0	NA	The WEF-P tool computes the process-based water, energy and CO2 footprints without considering spatial/temporal components
49	0	0	0	1	0	0	0	0	0	0	0	0	0	0	0	0	0	0	0	0	0	1	0	0	0	0	0	0	0	0	0	0	0	0	0	0	NA	WEF 2.0 tool applied to rice production in Japan (Crop and Environmental aspects considered)
50	0	0	1	0	0	0	0	0	0	0	0	0	0	0	1	0	0	0	0	0	1	0	0	0	0	0	0	0	0	0	0	0	0	0	0	0	NA	LCA; pools together regional datasets and in some cases national inventories, however, I wouldn't necessarily considers this multi-scale analysis (similar to people using multiple weather stations at regional scale)
51	1	0	0	0	0	0	0	0	0	0	0	0	0	0	0	0	0	0	1	0	0	0	0	0	0	0	0	0	0	0	0	0	0	0	0	0	NA	Given that (most likely) the review was primarily based on studies that gathered experimental data under controlled conditions or plots I set this to the field-scale
52	0	0	1	0	0	0	0	0	0	0	0	0	0	0	1	0	0	0	0	0	1	0	0	0	0	0	0	0	0	0	0	0	0	0	0	0	NA	Optimization is done based on sub-region scales; (allowing exchange between regions but with constraints on overall case-study region). (Lu et al. 2003); spatial scale of EPIC simulation based on 'suitable land units' (floodplains to steep slopes); economic data derived from surveys.
53	1	0	0	0	0	0	0	0	0	0	0	0	1	0	0	0	0	0	1	0	0	0	0	0	0	0	0	0	0	0	0	0	0	0	0	0	NA	EPIC model simulate at field-scale for weather, hydrology, erosion, nutrient cycling, pesticide fate, soil temperature, tillage, crop growth, crop and soil management and economics
54	0	0	1	0	0	0	0	0	0	0	0	0	0	0	1	0	0	0	0	0	1	0	0	0	0	0	0	0	0	0	0	0	1	0	0	0	LULC	Study considerd LULC change across a watershed basin for three different (past) time segements using satellite imagey; a simple hydrological equation; agronomic survey data and literature sources
55	0	0	0	0	0	0	0	0	0	0	0	0	0	0	0	0	0	0	0	0	0	1	0	0	0	0	0	0	0	0	0	0	0	1	0	0	Qualitative	Policy coherence analysis on national level
56	0	0	1	0	0	0	0	0	0	0	0	0	0	0	1	0	0	0	0	0	1	0	0	0	0	0	0	0	0	0	0	0	0	0	0	0	NA	Optimization at regional scale based on productivity function (based on observed yield data and water inputs) and profit function with associate GHG emissions (based on literature)
57	0	1	0	0	0	0	0	0	0	0	0	0	0	1	0	0	0	0	0	1	0	0	0	0	0	0	0	0	0	0	0	0	0	0	0	0	NA	APSIM simulations at farm level (Crop & Environment); Economic household survey data used for regional analysis
58	0	0	0	0	0	0	0	0	0	0	0	0	0	0	0	0	0	0	0	0	1	0	0	0	0	0	0	0	0	0	0	0	0	0	0	0	NA	Crop water demand only indirectly considered (i.e. no mention of different crops etc.); therefore, decided not to include as study focusses on irrigation demand
59	0	0	1	0	0	0	0	1	0	0	0	0	0	1	0	0	0	0	0	1	0	0	0	0	0	0	0	0	0	0	0	0	0	0	0	0	NA	Model contained three components: annual cropping, a beef herd, and native pasture production. Nutirtionla requirements of the beef herd were the linkage between this components; GHG emissions were computed based on literature
60	0	1	0	0	0	0	0	1	0	0	0	0	0	1	0	0	0	0	0	1	0	0	0	0	0	0	0	0	0	0	0	0	0	0	0	0	NA	Results section mentions: expected changes in production based on different climate models in all 5 AEZ (i.e. which could be considered regional scale). Household survey on farm level but modelled at regional scale (see obs#7)
61	0	1	0	0	0	0	0	0	0	0	0	0	0	1	0	0	0	0	0	1	0	0	0	0	0	0	0	0	0	0	0	0	0	0	0	0	NA	NA
62	0	0	1	0	0	0	0	0	0	0	0	0	0	0	1	0	0	0	0	0	1	0	0	0	0	0	0	0	0	0	0	0	0	0	0	0	NA	Actually, values are based on regional data but analysis is done based on normalized values for a hectare
63	0	1	0	0	0	0	0	0	0	0	0	0	0	1	0	0	0	0	0	1	0	0	0	0	0	0	0	0	0	0	0	0	0	0	0	0	NA	Spatial scale of simulations (GCMs and DSSAT) are unclear >> as with all TOA-MD studies these are performed at farm scale; the TOA curves are computed at the regional (aggregated) scale
64	0	1	0	0	0	0	0	0	0	0	0	0	0	0	0	0	0	0	0	1	0	0	0	0	0	0	0	0	0	0	0	0	0	0	0	0	NA	DayCent simulations at the farm scale
65	0	1	0	0	0	0	0	0	0	0	0	0	0	1	1	0	0	0	0	1	1	0	0	0	0	0	0	0	0	0	0	0	0	0	0	0	NA	Different spatial scales for economic and environmental components
66	0	1	0	0	0	0	0	1	0	0	0	0	0	1	0	0	0	0	0	1	0	0	0	0	0	0	0	0	0	0	0	0	0	0	0	0	NA	All components considered at scale of research station
67	0	0	0	0	0	0	0	0	0	0	0	0	1	0	0	0	0	0	1	0	0	0	0	0	0	0	0	0	0	0	0	0	0	0	0	0	NA	INVest model run on 10 m resolution within 4 watersheds; costs of soil erosion reduction computed at same scale
68	0	0	1	1	0	0	0	0	0	0	0	0	0	0	1	1	0	0	0	0	1	1	0	0	0	0	1	1	0	0	0	0	1	1	0	0	Qualitative	National and regional policy documents (and stakeholders) were considered in discussing these disciplines regarding allocation of development in water resource management
69	0	0	1	0	0	0	0	0	0	0	0	0	0	0	1	0	0	0	0	0	1	0	0	0	0	0	0	0	0	0	0	0	0	0	0	0	NA	Benefit-maximizing model considering crop growth demand throughout the year; environmental flow and associated economics
70	0	0	1	0	0	0	0	0	0	0	0	0	0	0	1	0	0	0	0	0	1	0	0	0	0	0	0	0	0	0	0	0	0	0	0	0	NA	Production-loss model that considers water demand throughtout crop growing season and water flow to ecosystems coupled to monetary values
71	0	0	1	0	0	0	0	0	0	0	0	0	0	0	1	0	0	0	0	0	1	0	0	0	0	0	0	0	0	0	0	0	0	0	0	0	NA	Output value of crops and environmental flow
72	0	0	0	0	0	0	0	0	0	0	0	0	0	0	0	0	0	0	0	0	0	0	0	0	0	0	0	0	0	0	1	0	0	0	0	0	NA	LandSim model operates on a 25x25m pixel and simulates forest management
73	0	0	1	0	0	0	0	0	0	0	0	0	0	0	0	0	0	0	0	0	1	0	0	0	0	0	0	0	0	0	0	0	0	0	0	0	Qualitative/LULC	Stakholder evaluated land cover decision on ESS and renewable energy generation (i.e. both engineering and bioenergy); i.e. given that they assess these hotspots etc on a regional level, only regional applies here
74	0	0	1	0	1	0	0	0	1	0	0	0	0	0	1	0	1	1	0	0	1	0	0	1	0	0	0	0	0	0	0	0	1	0	0	0	NA	LPJmL & MagPIE; simulate on 0.5degree resolution (approx. 60 km2); MagPIE regions: multi-country scale for economy and crop; ReMIND: global single-region version for climate-energy-economic models
75	0	0	1	0	0	0	0	0	0	0	0	0	0	0	1	0	0	0	0	0	1	0	0	0	0	0	0	0	0	0	0	0	0	0	0	0	NA	5 arcminute gridcell is approx 10km2, study uses maps at that resolution (i.e. inputs differ but limited to largest resolution)
76	0	0	1	0	0	0	0	0	0	0	0	0	0	0	0	0	0	0	0	0	1	0	0	0	0	0	0	0	0	0	0	0	0	0	0	0	NA	SWAT model: 115 HRUs within main basin of 1685 km2 is approx. 14.5 km2 per HRU
77	1	0	0	0	0	0	0	0	0	0	0	0	1	0	0	0	0	0	1	0	0	0	0	0	0	0	0	0	0	0	1	0	0	0	0	0	NA	Simulation model considers crop growth; available sunlight; forestry (in terms of agroforestry species) and its associated economics
78	0	1	0	0	0	0	0	1	0	0	0	0	0	1	0	0	0	0	0	1	0	0	0	0	0	0	0	0	0	0	0	1	0	0	0	0	NA	Inventory study based on sampling and interview on 6 farms in Brazil
79	0	0	0	0	0	0	0	0	0	0	0	0	0	1	0	0	0	0	0	1	0	0	0	0	0	0	0	0	0	0	0	0	0	0	0	0	NA	LCA analysis based on two IBF production systems located in Ghana and Mali that are representative of a larger area;
80	0	0	1	0	0	0	0	0	0	0	0	0	0	0	1	0	0	0	0	0	1	0	0	0	0	0	0	0	0	0	0	0	1	0	0	0	NA	Land usage on agriculture/grazing/forestry; associated with agricultural revenue, cultural services, biodiversity and C sequestration
81	1	0	0	0	0	0	0	0	0	0	0	0	0	0	0	0	0	0	1	0	0	0	0	0	0	0	0	0	0	0	1	0	0	0	0	0	NA	InVEST model run on 30m2 resolution for Rwanda to assess ESS impact from land use change 1990-2010
82	0	1	0	0	0	0	0	1	0	0	0	0	0	1	0	0	0	0	0	0	0	0	0	0	0	0	0	0	0	0	0	0	0	0	0	0	Qualitative	Household surveys on organic matter management in mixed crop/livestock systems; also considers access to market and other farms
83	1	0	0	0	0	0	0	0	0	0	0	0	1	0	0	0	0	0	1	0	0	0	0	0	0	0	0	0	0	0	0	0	0	0	0	0	NA	Solar radiation; digital terrain; and corine land cover map at 1ha resolution; subseqent calculations for economic profitability are the computed on that resolution
84	0	0	0	0	0	0	0	1	0	0	0	0	0	1	0	0	0	0	0	1	0	0	0	0	0	0	0	0	0	0	0	0	0	0	0	0	NA	Project data, whihc included both economic and production data at the individual animal or household dairy enterprise level
85	1	0	0	0	0	0	0	0	0	0	0	0	0	0	0	0	0	0	1	0	0	0	0	0	0	0	0	0	0	0	0	0	0	0	0	0	NA	10m2 resolution of hydro-ecological models ran for the case-study area; also considering the range of agricultural land and associated water usage
86	1	0	0	0	0	0	0	0	0	0	0	0	0	0	0	0	0	0	0	0	0	0	0	0	0	0	0	0	0	0	1	0	0	0	0	0	LULC	Landsat data (30m2) usage to determine forestry and agricultural cropland
87	0	1	0	0	0	0	0	0	0	0	0	0	0	1	0	0	0	0	0	1	0	0	0	0	0	0	0	0	0	0	0	0	0	0	0	0	NA	Collected farm data that was representative of farm types (at regional scale)
88	0	0	0	0	0	0	0	1	0	0	0	0	0	1	0	0	0	0	0	1	0	0	0	0	0	0	0	0	0	0	0	0	0	0	0	0	NA	Household surveys used to inform Ruminant simulation model (which was run for a model-farm?); village prices used to estimate economic indicators
89	1	0	0	0	0	0	0	0	0	0	0	0	0	1	0	0	0	0	1	0	0	0	0	0	0	0	0	0	0	0	1	0	0	0	0	0	NA	Data collected at field-level and then used to perform regression analysis as TOA; economic data is unclear at which scale this would apply to
90	0	0	1	1	0	0	0	0	0	0	0	0	0	0	1	1	1	0	0	0	0	0	0	0	0	0	0	0	0	0	0	0	1	1	0	0	NA	Meta-modelling approach using CAPRI (regionalized agricultural model); NEMESIS (macro-economic model for EU countries); DYNA-CLUE (National & regional Land use allication model); and EFISCEN (taking into account effects of simulations on specific sectors
91	1	0	0	0	0	0	0	0	0	0	0	0	0	0	0	0	0	0	1	0	0	0	0	0	0	0	0	0	0	0	0	0	0	0	0	0	NA	Plot-level data collection on C stocks, emissions, nutrient availability, water infiltration, leaching, sediment loss, PLFAs from organic farm
92	0	1	0	0	0	0	0	1	0	0	0	0	0	1	0	0	0	0	1	0	0	0	0	0	0	0	0	0	0	0	0	0	0	0	0	0	NA	APSIM simulation at farm-level (however, soil loss computation was done at field-level)
93	0	0	0	0	0	0	0	0	0	0	0	0	0	0	1	0	0	0	0	0	1	0	0	0	0	0	0	0	0	0	0	0	0	0	0	0	NA	Planning units are hexagons of 10.000 ha, which is the unit of analysis; distinction made between native vegetation (habitat) and all remaining land use classes: agriculture, sugar cane, livestock, silviculture, urban areas (anthropogenic area); Agricultural gross-productivity was bulked for livestock, silviculture and sugar cane farming) >> only economic?
94	1	0	0	0	0	0	0	0	0	0	0	0	1	0	0	0	0	0	1	0	0	0	0	0	0	0	0	0	0	0	0	0	0	0	0	0	NA	Spatial explicit simulation (DSSAT; SUBSTOR; LEACHP; Century) are executed at the field-scale level
95	0	0	1	0	0	0	0	0	1	0	0	0	0	0	0	0	0	0	0	0	1	0	0	0	0	0	0	0	0	0	0	0	0	0	0	0	Qualitative	Stakeholder elicitation on the relation between agricultural intensity and water quality in watersheds
96	1	0	0	0	0	0	0	0	0	0	0	0	0	0	0	0	0	0	1	0	0	0	0	0	0	0	0	0	0	0	1	0	0	0	0	0	LULC	Soil map is 1:25000 (i.e. 250 m2) and accounts for agricultural/forestry/urban land use
97	1	0	0	0	0	0	0	0	0	0	0	0	1	0	0	0	0	0	1	0	0	0	0	0	0	0	0	0	0	0	0	0	0	0	0	0	NA	Resolution is 30m2; a whole suit of statistical models are applied based on land cover/soil maps and the EPIC model is ran to compute phosphorus loadings for each pixel
98	0	0	1	0	0	0	0	0	0	0	0	0	0	0	0	0	0	0	0	0	1	0	0	0	0	0	0	0	0	0	0	0	0	0	0	0	NA	DSSAT and AEZ models to inform DNDC run at 10km2 pixel resolution
99	0	0	0	0	1	0	0	0	0	0	0	0	0	0	0	0	1	0	0	0	0	0	1	0	0	0	0	0	1	0	0	0	0	0	0	0	NA	Basin-wide hydro-economic model that determines optimal allocation policies (e.g. reservoir releases) taking into account 6 power plats, 5 reservoirs and 32 crops over 10 irrigation schemes
100	1	0	0	0	0	0	1	0	0	0	0	0	1	0	0	0	0	0	1	0	0	0	0	0	0	0	0	0	0	0	0	0	0	0	0	0	NA	DYNBAL biophysical model run at fieldscale, coupled with economic decision-making; optimization done at farm-level
101	0	0	1	0	0	0	0	0	0	0	0	0	0	0	1	0	0	0	0	0	1	0	0	0	0	0	0	0	0	0	0	0	0	0	0	0	NA	Rothamsted Landscape model run for model area that represents the South-East of England
102	0	1	0	0	0	0	0	1	0	0	0	0	0	1	0	0	0	0	0	0	0	0	0	0	0	0	0	0	0	0	0	0	0	0	0	0	NA	TOA-MD: farm 'typologies' are used for the interpretation of data; scale of simulations and modelling are done at farm level; data collected input considered at village level
103	0	1	0	0	0	0	0	0	0	0	0	0	0	1	1	0	0	0	0	1	0	0	0	0	0	0	0	0	0	0	0	0	0	0	0	0	NA	TOA-ME: cost of production, expected revenue and expected returns of each activity for each field on the farm are computed by simulating crop input use and input demand functions, crop failure probabilities and crop and byproduct equations. The model assumes that farmers maximize returns by choosing the activity with the highest expected returns in each field. These crop-specific outputs, inputs …
104	1	0	0	0	0	0	1	0	0	0	0	0	1	0	0	0	0	0	1	0	0	0	0	0	0	0	0	0	0	0	0	0	0	0	0	0	NA	TOA: field-scale simulations using crop/livestock models informed by economic and environmental data (which is aggregated at the farm-scale)
105	1	0	0	0	0	0	0	0	0	0	0	0	1	0	0	0	0	0	1	0	0	0	0	0	0	0	0	0	0	0	1	0	0	0	0	0	NA	FALLOW model run for spatially explicit pixels of 30-m resolution (Landsat imagery)
106	0	0	0	0	1	0	0	0	0	0	0	0	0	0	0	0	1	0	0	0	0	0	1	0	0	0	0	0	0	0	0	0	0	0	1	0	LULC	Land use change across 6 major South American biomes (multi-country) was quantified into the economic value of agriculture and ecological services
107	0	0	0	0	0	0	1	1	0	0	0	0	0	1	0	0	0	0	1	1	0	0	0	0	0	0	0	0	0	0	0	0	0	0	0	0	NA	Model run on individual animal that is then aggregated at the farm scale to compute economic indicators
108	1	0	0	0	0	0	0	0	0	0	0	0	1	0	0	0	0	0	1	0	0	0	0	0	0	0	0	0	0	0	1	0	0	0	0	0	LULC	25m2 pixel rasters of properties relevant to the TOA indicators used to inform the multi-criteria decision analysis
109	0	0	1	0	0	0	0	0	0	0	0	0	0	0	0	0	0	0	0	0	1	0	1	0	0	0	0	0	0	0	0	0	0	0	0	0	NA	LUCAS point dataset used in spatially-explicit simulations that inform the BN; BNs are then further trained with raster data at 1km2 pixel resolution (crop cover/irrigation etc.)
110	1	0	0	0	0	0	0	0	0	0	0	0	1	0	0	0	0	0	1	0	0	0	0	0	0	0	0	0	0	0	0	0	0	0	0	0	NA	Treatment plots on experimental cabbage farm have been assessed for a range of agronomic/environmental/economic and social variables
111	0	0	1	1	0	0	0	0	0	0	0	0	0	0	1	1	0	0	0	0	1	1	0	0	0	0	0	0	0	0	0	0	1	1	0	0	Qualitative	Participatory TOA on village and national level on the impact of 4 different sustainable intensification practices
112	1	0	0	0	0	0	0	0	0	0	0	0	0	0	0	0	0	0	1	0	0	0	0	0	0	0	0	0	0	0	1	0	0	0	0	0	LULC	LandSat; DEM and WorldSoilBase data used to compute ESS on pixel scale (30m2)
113	1	0	0	0	0	0	0	0	0	0	0	0	1	0	0	0	0	0	1	0	0	0	0	0	0	0	0	0	0	0	0	0	0	0	0	0	LULC	25 m2 pixel based optimization of land use for ESS delivery and farmer's profitability
114	0	0	1	0	0	0	0	0	0	0	0	0	0	0	0	0	0	0	0	0	1	0	0	0	0	0	0	0	0	0	0	0	0	0	0	0	NA	APSIM simulations across the basin at county level
115	0	0	1	0	0	0	0	0	1	0	0	0	0	0	1	0	0	0	0	0	1	0	0	0	0	0	0	0	0	0	0	0	0	0	0	0	NA	Optimization is based on management model for rural water quality planning based on two literature studies at 3 subarea scales (total=124 ha)
116	0	0	1	1	0	0	0	0	0	0	0	0	0	0	0	1	0	0	0	0	1	1	0	0	0	0	0	0	0	0	0	0	0	0	0	0	NA	Global agricultural ecological zones model (GAEZ) applied at regional scale; Multi-regional input-output (MRIO) model applied at national scale
117	0	1	0	0	0	0	0	0	0	0	0	0	0	0	0	0	0	0	0	1	0	0	0	0	0	0	0	0	0	0	0	0	0	0	0	0	NA	DNDC model applied to regional scale (1831 km2 / 28825 polygons) = 6 ha unit of analysis (although in the paper it is stated 0.65ha, probably due to areas left out?)
118	0	1	0	0	0	0	0	1	0	0	0	0	0	1	0	0	0	0	0	1	0	0	0	0	0	0	0	0	0	0	0	0	0	0	0	0	NA	Comment
119	1	0	0	0	0	0	0	0	0	0	0	0	1	0	0	0	0	0	1	0	0	0	0	0	0	0	0	0	0	0	1	0	0	0	0	0	NA	Field-survey area: 3*50m2 quadrat sampling were performed for crop and soil characteristics; yields determined through interviews with farmers

## Sheet: Indicators
UI	Profitability	Poverty	Market_supply_demand	Assets	Labor_productivity	Biodiversity	SOC	Soil_nutrients	Soil_erosion	Water_quality	Water_quantity	Energy	GHG	Land_use	Gender_equity	Empowerment	Food_security	Health	Nutrition	Yield	Yield_stability	Land_use_efficiency	Input_efficiency	Self_sufficiency	Notes_3
1	1	0	0	0	1	0	0	0	1	0	0	0	0	1	0	0	0	0	1	0	1	1	0	1	NA
2	0	0	0	0	0	0	0	0	0	1	1	0	0	0	0	0	0	0	0	0	0	0	0	0	Streamflow and salinity considered
3	1	0	1	0	0	0	0	0	0	0	1	0	0	1	0	0	0	0	0	0	0	1	1	0	NA
4	0	0	0	0	0	1	0	0	0	0	0	0	0	1	0	0	0	0	0	1	0	1	0	1	NA
5	1	1	0	0	0	0	0	0	0	0	0	0	0	0	0	0	1	0	0	0	0	0	0	0	Poverty, per capita income, vulnerability of househoulds to climate change (food security)
6	1	0	0	0	0	0	0	0	0	0	0	0	0	0	0	0	0	0	0	1	0	0	0	0	NA
7	0	1	0	0	0	0	0	1	0	0	0	0	0	0	0	0	0	0	0	0	0	0	0	0	Population above the income-based poverty line; rate of gains in soil nutrients during the growing season
8	0	0	0	0	0	1	0	0	0	1	1	0	0	1	0	0	0	0	0	0	0	0	0	0	COST; average annual household water cost >> water quantity or asset?
9	0	0	0	0	0	1	0	0	1	0	0	0	0	1	0	0	0	0	0	0	0	0	0	0	Soil retention; Habitat quality (ecosystem capability to provide living space for species) and food supply
10	0	0	0	1	0	0	1	0	0	0	0	0	0	0	0	0	0	0	0	1	0	0	1	0	Cattle number (head p farm) was classified as assets
11	0	0	0	0	0	1	1	0	0	0	0	0	0	0	0	0	0	0	0	0	0	0	1	0	Extent of weed seedbank also used but could not place it under one of the TOA indicators; Expenditure for weeding equipment, fuel, labor (per acre) as input efficiency (relative to weed seed bank)
12	1	0	0	0	0	0	0	0	0	0	0	0	0	0	0	0	0	0	0	1	0	0	0	0	Yield is thought to be indicative of the ecosystem disservice (fungal pathogen spread) by ants; Species richness/evenness are used as a treatment not indicator
13	1	0	0	0	0	0	0	0	0	1	0	0	0	0	0	0	0	0	0	0	0	0	0	0	Although other aspects are modelled, within the paper they only consider trade-offs between maximum profit and nitrogen loading
14	1	0	0	0	0	1	0	0	0	1	0	0	0	1	0	0	0	0	0	1	0	0	0	0	The ecological index for wetlands is constructed by vegetation characteristics, water quality and buffers (land use)
15	0	0	0	1	0	0	0	0	0	0	0	0	0	1	0	0	0	0	0	1	0	0	0	0	Based on Table 1: Given that exotic tall grass management is included in the main output (land use). The most relevant outputs (repored annually and cumulatively) are the number of pine seedling/saplings, mature productive resin trees, resin barrels and calves
16	1	0	0	1	0	0	0	0	0	0	0	1	1	0	0	0	0	0	0	0	0	0	0	0	After tax net profit (ATNP) includes multiple other indicators (i.e. assets (farm equipement); both Energy and GHG as the CO2 emissions from energy usage on the farm are considered
17	1	0	0	1	0	0	0	0	0	0	0	1	1	0	0	0	0	0	0	0	0	0	0	0	Idem to study 16; i.e. the profitability and CO2 emission based on PV system usage on dairy farm
18	1	0	0	1	1	0	0	0	0	0	0	0	0	0	0	0	0	0	0	0	0	0	0	0	Socio-economic variables only overlap with economic TOA indicators
19	0	0	0	0	0	0	0	0	0	0	0	0	0	1	0	0	0	0	0	0	0	0	0	0	The main indicator identified was land use and tradeoffs between policy measures that affect it
20	1	1	0	0	0	0	0	0	0	0	0	0	0	0	0	0	0	0	0	0	0	0	0	0	In abstract: characteristics of current and future agricultural systems, including land use, output, output price, cost of production and farm and household size are analyzed and compared under different scenarios
21	1	0	0	0	0	0	0	0	0	0	0	0	0	1	0	0	0	0	0	1	0	0	0	0	NA
22	1	0	0	0	0	0	0	0	1	1	0	0	0	0	0	0	0	0	0	0	0	0	0	0	Farm profitability versus water quality and the effect of different policies aimed at mitigating nonpoint source pollution
23	1	0	0	0	0	0	0	0	0	0	0	0	0	0	0	0	0	0	1	1	1	1	0	0	"Nutrition produced with efficient use of land, resilience to climate change and price"
24	0	0	0	0	0	0	0	0	0	0	0	0	0	0	0	0	0	0	0	1	1	0	0	0	Genotype x tillage effect by comparing yield/yield stability between conservation agriculture and conservation tillage treatments
25	1	0	0	0	0	0	1	0	0	0	0	0	0	0	0	0	0	0	0	0	0	0	1	0	NA
26	0	0	0	0	0	0	0	0	0	0	1	0	0	1	0	0	0	0	0	0	0	0	0	0	Effect of forestry/woodland cover within a catchment on the water availability for irrigation
27	1	0	0	0	0	0	0	0	0	0	1	0	0	0	0	0	0	0	0	1	0	0	0	0	Rule 17 applies
28	1	0	0	0	0	0	0	0	0	0	0	0	0	0	0	0	0	0	0	0	0	0	0	1	Ex ante trade-off analysis of the re-designed farm systems focusing on the objectives of food self-sufficiency and income
29	0	0	0	0	0	0	0	0	0	0	0	0	1	0	0	0	0	0	0	1	0	0	0	0	Rice production (tons) and GHG emissions are reported
30	1	0	0	0	0	0	0	0	0	0	1	0	0	0	0	0	0	0	0	0	0	0	0	0	Economic benefit from water consumption, groundwater exploitation rate, chemical oxygen demand, ecological water consumption, agricultural water consumption
31	1	0	0	0	0	1	0	0	0	1	1	0	0	0	0	0	0	1	0	1	0	0	0	0	Based on occurences in Table 5 (i.e. expected co-benefits of NBS indicated by stakeholders)
32	0	0	0	0	0	1	1	0	0	1	0	0	0	0	0	0	0	0	0	1	0	0	0	0	Soil related ES: habitat for soil organisms; soil carbon storage; groundwater quality protection; food crops
33	0	0	0	0	0	0	0	0	0	0	1	1	0	0	0	0	0	0	0	0	0	0	0	0	Water usage for hydropower and irrigation
34	1	0	0	0	0	0	0	0	0	0	0	0	0	0	0	0	0	1	1	0	0	0	0	0	NA
35	0	0	0	0	0	0	1	0	0	1	1	0	0	0	0	0	0	0	0	1	0	0	0	0	ESS represented through 9 model output variables: (timber harvest, above and belowground biomass, net ecosystem production, soil carbon, percolation, nitrogen leaching, deadwood, tree dimension, broadleaf tree proportion)
36	1	0	0	0	0	0	0	0	0	0	0	0	0	0	0	0	0	0	0	0	0	0	0	0	We analyze the economic impact of climate change on farms in the study area by comparing the returns of production systems under different climate and socio-economic scenarios
37	1	0	0	0	0	0	0	0	0	0	1	0	0	0	0	0	0	0	0	1	0	0	0	0	ESS considered: timber, wood chips, firewood, game, mushrooms, berries (yield); C sequestration in trees, hydrogeological protection (); recreation: tourism, hunting, mushroom picking (profitability)
38	1	0	0	0	1	0	0	1	0	0	1	0	1	1	0	0	0	0	0	0	0	0	0	0	NA
39	1	0	0	0	1	0	0	1	0	0	1	0	0	0	0	0	0	0	0	0	0	1	1	0	NA
40	1	0	0	0	0	0	0	0	0	0	0	0	0	0	0	0	1	0	1	0	0	0	0	0	Food energy production (key indicator of food security); nutrition (protein content) and revenue
41	0	0	1	0	0	0	0	0	0	0	0	1	0	0	0	0	0	0	0	1	0	0	0	0	From conclusion: "model developed here considers the vegetable prodution (Yield), energy demand of plant factory production, transportation costs and energy consumption from factories to markets (Energy), and the elastic demand function of the Taipei First Fruits and Vegetables Auction Market (Market_supply_demand)
42	1	0	0	0	0	0	0	0	0	0	0	0	0	0	0	0	0	0	0	1	0	0	0	0	TOA considers subsidy payments versus adoption rates of alternative practices/varieties of sweet potato. Both are not listed as TOA Indicators: this is predominantly informed by profitability and yield, hence these have been logged (Rule 11)
43	1	0	0	0	0	0	0	0	0	1	0	0	0	0	0	0	0	0	0	0	0	0	0	0	Phosphorus loading and adoption rate of best management practices (based on costs) was considered
44	1	0	0	0	0	0	1	0	0	1	1	0	0	0	0	0	0	0	0	0	0	0	0	0	Pareto frontiers computed for net gross benefit from agriculture, groundwater extraction, nitrate leaching and SOC
45	1	0	0	0	1	0	0	0	0	0	0	0	0	0	0	0	0	0	0	1	0	0	0	0	Paper considers next to yield and wood volume also net profit and return to labor (i.e. labor productivity)
46	1	0	0	0	0	1	0	0	0	0	1	0	0	0	0	0	0	0	0	0	0	0	0	0	ESS considered: biodiversity conservation (biodiversity); tourism and recreation (profitability); urban water supply (water quantity)
47	0	0	0	0	0	0	0	0	0	1	1	0	0	0	0	0	0	0	0	1	0	0	0	0	Yield distinguishes between food and fodder crop yield/bioenergy crop yield; discharge at low flow conditions; Water quality (nitrate content)
48	0	0	0	0	0	0	0	0	0	0	1	1	1	0	0	0	0	0	0	0	0	0	0	0	Assessment of scenarios based on: Water savings; Energy savings; Food security; Carbon reduction (based on Fig. 2)
49	0	0	0	0	0	0	0	0	0	0	1	1	1	0	0	0	1	0	0	0	0	1	1	0	Rice production/green and blue water required/ energy required, direct and indirect CO2 emissions/area harvested
50	0	0	0	0	0	0	0	0	0	1	0	1	1	0	0	0	0	1	0	0	0	0	0	0	Based on an inventory, the following variables are considered: N2O emissions; irrigation energy; ecotoxicity; (non)carcinogenic; eutrophication; acidification; ozone depletion; smog; respiratory effects; fossil fuel depletion; production costs
51	0	0	0	0	0	0	1	1	0	0	0	0	0	0	0	0	0	0	0	0	0	0	0	0	NA
52	1	0	0	0	1	0	0	0	1	0	0	0	0	0	0	0	0	0	0	1	0	1	1	1	Considered within paper but not applicable to pre-set indicators: total biocide use; total production cost; total employment in agriculture
53	1	0	0	0	0	0	0	0	1	1	0	0	0	0	0	0	0	0	0	0	0	0	0	0	Total herbicide loss and years atrazine leachate exceeded limit were also considered
54	0	0	0	1	0	0	0	0	0	0	1	0	0	0	0	0	0	0	0	1	0	1	1	0	Midbasin cereal production; downstream flow; associated ESS with downstream oasis (dependent on flow); cereal production per unit of water; ET from cultivated land (productivity per unit of water)
55	0	0	1	0	0	0	1	0	0	0	0	1	0	0	0	0	0	0	0	1	0	0	0	0	Study investigates the trade-offs between supply and demand of two ESS : forest bioenergy and carbon sink. However, they don't fit neatly with the preset TOA indicators (see Fig. 2 in paper) Perhaps they could be considered indices under Rule 11?
56	1	0	0	0	0	0	0	0	0	0	1	0	1	1	0	0	0	0	0	1	0	1	1	0	Study assesses the trade-offs between crop production, profitability and GHG emissions
57	1	1	0	0	0	0	1	1	0	0	0	0	0	0	0	0	0	0	0	1	0	0	0	0	NA
58	0	0	0	0	0	0	0	0	0	0	1	1	0	0	0	0	0	0	0	0	0	0	0	0	NA
59	1	0	0	0	0	0	0	0	0	0	0	0	1	0	0	0	0	0	0	0	0	0	0	0	Beef production gross farm margin versus greenhouse gas emissions under different feeding/husbandry scenarios
60	1	1	0	0	0	0	0	0	0	0	0	0	0	0	0	0	0	0	0	0	0	0	0	0	2 out of 4 welfare indicators listed here: changes in the percentage of gainers or losers from climate change; changes in net farm returns; changes in per capita incomes; changes in poverty levels
61	1	0	0	0	0	0	0	0	0	0	1	1	1	0	0	0	0	0	0	0	0	1	0	0	NA
62	0	0	0	0	1	0	1	0	1	0	1	1	1	0	0	0	0	0	1	1	0	1	1	0	Myriad of indices used to compute other indices for TOA
63	1	1	0	0	0	0	0	0	0	0	0	0	0	0	0	0	0	0	0	0	0	0	0	0	Two out of three listed, those conisdered were: per capita income; farm net revenue; poverty
64	0	0	0	0	0	0	1	0	0	1	1	0	1	0	0	0	0	0	0	1	0	1	1	0	Biomass production; soil carbon storage; water provision; water quality; climate regulation (GHG)
65	0	0	0	0	0	0	0	1	0	0	0	0	1	0	0	0	0	0	0	0	0	0	0	0	Feedstock delivered costs; farm-to-refinery GHG emissions; nitrogen leaching
66	1	0	0	0	0	0	0	1	0	0	1	1	1	0	0	0	0	0	1	1	0	0	0	0	Rule 11 applies: total profit; total food production; total energy use; total water use; total environmental penalty
67	0	0	0	1	0	0	0	0	1	0	0	0	0	0	0	0	0	0	0	0	0	0	0	0	Sediment loss (from soil erosion) versus management cost (Financial asset)
68	0	0	0	1	0	0	0	0	0	1	1	1	0	1	0	0	0	1	0	0	0	0	0	0	Table 5: agriculture (irrigation); drinking water; energy; transportation; healthy; hydropower; watershed; environment; tourism; municipal; forestry; fisheries
69	1	0	0	0	0	0	0	0	0	0	1	0	0	0	0	0	0	0	0	0	0	0	0	0	Objectives of TOA were to maximize environmental flow for the ecosystem while minimizing production losses related to agricultural water shortages; however, production losses are listed as profitability
70	1	0	0	0	0	0	0	0	0	0	1	0	0	0	0	0	0	0	0	0	0	0	0	0	Idem as above: see observation 9
71	1	0	0	0	0	0	0	0	0	0	1	0	0	0	0	0	0	0	0	0	0	0	0	0	Tradeoff between economic losses acceptibility and payment for ecological services (compensation) standard
72	0	0	0	0	0	1	0	0	0	0	0	0	0	0	0	0	0	0	0	1	0	0	0	0	TOA between bioenergy feedstock yield and habitat suitability (in context of biodiversity requirements for woodpecker species)
73	0	0	0	1	0	0	0	0	0	0	0	1	0	1	0	0	0	0	0	1	0	0	0	0	Dedicated energy crops; land-based food production; recreation
74	0	0	1	0	0	0	0	0	0	0	1	1	0	1	0	0	0	0	0	1	0	1	0	0	Total cropland area; share of bioenergy cropland; required annual yield increase; regional food price index; water price index
75	0	0	0	0	0	0	1	0	0	0	0	0	0	0	0	0	0	0	0	1	0	0	0	0	Yield and soil carbon sequestration in a case-study on conservation agriculture (CA) potential in sub-Saharan Africa
76	0	0	0	0	0	0	0	1	1	1	1	0	0	0	0	0	0	0	0	0	0	0	0	0	Runoff; water yield; sediment yield; nitrate loadings; phosphorus loadings
77	1	0	0	0	0	1	0	0	0	0	0	0	0	0	0	0	0	0	0	0	0	0	0	0	Maximization of the annual average income (profitability); portions of available area occupied by each species (biodiversity); stability of annual economic income (yield stability?)
78	1	0	0	1	0	1	1	1	1	1	0	0	0	0	0	1	0	1	0	1	0	0	0	0	Landscape ecology
79	0	0	0	0	0	1	0	0	0	1	0	0	1	0	0	0	0	1	0	1	0	1	1	0	Indicators ranked based on: Ecosystems (species a year); climate change (CO2e); Agricultural/Urban land occupation (m2); Mineral depletion; Human health; Freshwater eutrophication >> all these indicators are considered for a kg of IBF produced (yield)
80	1	0	0	1	0	1	1	0	0	0	0	0	0	0	0	0	0	0	0	0	0	0	0	0	Agricultural revenues (provisioning services); cultural services(composite index for tourism and recreation/hunting/gathering); biodiversity(MSA from GLOBIO model); Carbon sequestration
81	0	0	0	0	0	0	1	1	1	0	1	0	0	0	0	0	0	0	0	0	0	0	0	0	Water yield (amount of freshwater supplied); carbon storage (as quantified by InVEST model (see notes on SOC)); sediment retention (USLE equation); nutrient retention (nutrient delivery ratio model of InVEST)
82	0	0	0	1	0	0	0	0	0	0	0	1	0	0	0	0	0	0	0	1	0	0	0	1	Self-sufficiency of farm in terms of food, fodder, fuel versus soil management through organic matter application (crop byproduct or animal dung)
83	1	0	0	0	0	0	0	0	0	0	0	1	0	0	0	0	0	0	0	1	0	0	0	0	Energy production and crop yield; also expressed as revenue
84	1	0	0	0	0	0	0	0	0	0	0	0	1	0	1	1	0	0	0	1	0	0	0	0	Milk yield; profit; benefit to cost ratio of dairy enterprise; breed preference (male/female); GHG; supplementary feeding with aflatoxin contaminated feed (food safety); gender issue in relation to increasing the level of market orientation of dairy enterprise
85	0	0	0	1	0	1	0	0	0	1	1	0	0	1	0	0	0	0	0	0	0	0	0	0	Based on Table 3: Ecological condition (aquatic and terrestrial) (sum of suitable habitats and other biodiversity/water quality indicators); recreation and fishery (assets); potential agriculture (sum of area cropped, i.e. land use); drinking water production
86	0	0	0	0	0	0	0	0	0	0	0	0	0	0	0	0	0	0	0	1	0	0	0	0	Timber (total biomass used as indicator) and maize yields (kg/ha) based on Enhanced Vegetation Index computed on Landsat imagery
87	1	0	0	0	0	0	0	1	0	0	1	0	0	0	0	0	0	0	0	0	0	0	0	0	Three objective functions at farm level; maximization of farm profit; minimization of water use; optimization to maintain partial N balance towards 0
88	1	1	0	0	0	0	0	0	0	0	0	0	1	0	0	0	1	0	1	0	0	0	0	0	Three pillars of climate-smart agriculture: productivity; food security; GHG, includes an indicator based on nutrition and poverty rate
89	1	0	0	0	0	0	0	0	0	0	0	0	0	0	0	0	0	0	0	1	0	0	0	0	Study was limited to TOA solely on monetary valuations; Total farm level income from tree products vs. Total farm-level loss of income resulting from the impact of trees on maize yield
90	1	0	0	0	0	1	0	1	0	0	0	1	1	0	0	0	0	0	0	0	0	0	0	0	Gross value; Pesticide use; Nitrogen surplus; Phosphorus surplus; Fossil energy demand in husbandry; Fossil energy demand area; methane emissions; N2O emission; Global warming potential; Diversity (farland birds, forest deadwood); Unemployment
91	0	0	0	0	0	1	1	0	1	1	1	0	1	0	0	0	0	0	0	1	0	0	0	0	Table 6: Yield; infiltration rates; mean emissions; carbon storage; sediment loss; nitrate leaching; diversity (plant/earthworm/nematode/microbial)
92	1	0	0	1	1	0	0	0	1	0	0	0	0	0	0	0	0	0	0	1	0	0	0	1	Maize and forage self-sufficiency; net income; soil loss; maize gain return to labour; economic return to labour
93	1	0	0	0	0	1	0	0	0	0	0	0	0	1	0	0	0	0	0	0	0	0	0	0	Agricultural productivity; habitat area deficit (based on policy/scenarios); Ecological resilience (i.e. considers connectivity for a set of target species)
94	1	0	0	0	0	0	0	0	1	0	0	0	0	0	0	0	0	0	0	1	0	1	0	0	Net revenue; potato yield/dairy production ratio; pesticide leaching; pesticide usage
95	0	0	0	0	0	0	0	0	0	1	0	0	0	1	0	0	0	0	0	0	0	0	0	0	Agricultural intensity and ecological health of freshwater systems
96	0	0	0	1	0	0	0	1	0	1	1	0	0	0	0	0	0	0	1	1	0	0	0	0	Food provision; biomass production; water regulation; nutrient cycling; physical recreation; aesthetic features of agricultural landscapes
97	1	0	0	0	0	1	1	1	1	1	0	1	1	0	0	0	0	0	0	1	0	0	0	0	Provisioning(crop yield/gross biofuel/net-income/net-energy);Regulating(SOC/N2O emissions);Supporting(Phosphorus loading/Soil loss); Cultural(pollinator abundance/biocontrol/grassland bird)
98	0	0	0	0	0	0	0	0	0	0	0	0	1	0	0	0	0	0	0	1	0	1	1	0	Rice yield and GHG emissions (N2O and CH4)
99	0	0	0	0	0	0	0	0	0	0	1	1	0	1	0	0	0	0	0	1	0	0	1	0	Effective irrigated area (ha); flooded area that can be cultivated (ha); annual fish catches in the floodplain (as a function of water flow); annual energy output of all hydropower systems; proability that simulated flows at Richard Toll (placename) exceed 100 m3/s
100	1	0	0	0	1	0	0	1	1	0	1	0	0	0	0	0	0	0	0	1	0	1	1	0	Food productnion(Maize grain t farm);Resource capture and use efficiency (N losses kg N farm, N balance, g N ha, N productivity (kg grain kg N applied), gross N use efficiency (kg grain kg N available), rainfall use efficiency (kg grain mm); Resource degradation (erosion t farm), changes in n N stock (%); Labour productivity; Economic viability
101	1	0	0	0	0	0	1	1	0	0	0	0	1	0	0	0	0	0	0	1	0	0	1	0	Crop yield; Nitrogen use efficiency; Nitrogen surplus; Nitrous oxide emissions; SOC
102	1	1	0	1	0	0	0	0	0	0	0	0	0	0	0	0	1	0	0	0	0	0	0	0	Main modelling based on economics; the selected TOA indicators are plotted or described qualitatively (Povert; Food security; Profitability; Crop residues (assets)
103	0	1	0	0	0	0	0	1	0	0	0	0	0	0	0	0	0	0	0	0	0	0	0	0	Headcount poverty index, poverty line equals $1/day; Soil nutrient depletion rate (Nitrogen loss)
104	0	1	0	0	0	0	0	1	0	0	0	0	0	0	0	0	0	0	0	0	0	0	0	0	Headcount poverty index, poverty line equals $1/day; Soil nutrient depletion rate (Nitrogen loss)
105	1	0	0	0	0	0	1	0	0	0	0	0	0	0	0	0	0	0	0	0	0	0	0	0	Carbon stock; human welfare (total income or non-food expenditure)
106	1	0	0	0	0	0	0	0	0	0	0	0	0	1	0	0	0	0	0	0	0	0	0	0	Economic value of cropland and ESS versus 'human intervention' >> relative impact of different land-use/land-cover percentage on ecosystem services disruption
107	1	0	0	0	0	0	0	0	0	0	0	1	0	0	0	0	0	0	0	0	0	0	1	0	Financial margin; Nitrogen surplus; Energy surplus (metabolizable energy and protein provided by diet, to sheep)
108	1	0	0	0	0	1	0	1	0	1	0	0	0	1	0	0	0	0	0	0	0	0	0	0	High nature value farming index (Biodiversity); Groundwater quality, nitrate sensitive area (water quality); recreation (assets); resource rent agricultural land, annual net profits from crop production (profitability); retention coefficient (soil's ability to adsorp/buffer nutrients); areas expected to be flooded due to sea level rise induced by climate change (land-use)
109	0	0	0	0	0	0	1	1	0	1	1	0	1	0	0	0	0	0	0	1	0	0	0	0	Primary productivity (yield in g C m2 year); CO2 equivalent of GHG; Water regulation, drought,water logging(water quantity); water purification, N leaching compared to N input (water quality); Nutrient cycling, nutrient use efficiency (soil nutrients)
110	1	0	0	0	1	1	0	0	0	0	1	0	0	0	0	0	0	1	0	0	0	0	1	0	Economic/natural/social profits and costs which are informed by the indicators selected here
111	1	0	0	0	0	0	0	0	0	0	0	0	0	0	0	0	0	0	0	1	0	0	0	0	Participatory tradeoffs between: agricultural productivity; social; income; human condition; land health
112	0	0	0	0	0	0	0	0	1	0	1	0	0	0	0	0	0	0	0	1	0	0	0	0	Water provision; sediment retention; carbon sequestration (net primary productivity); agricultural production
113	1	0	0	0	0	0	0	0	1	0	0	0	0	1	0	0	0	0	0	0	0	0	0	0	Trade-off curves between payment price for clover adoption and adoption rate (%); however at local level these adoption rates are based on profitability and soil erosion (indirectly through ecosystem service value opportunity cost)
114	0	0	0	0	0	0	1	1	0	0	0	0	1	0	0	0	0	0	0	1	0	0	0	0	Grain yield; nitrogen loss; N2O emissions; SOC accumulation
115	1	0	0	0	0	0	0	0	0	1	0	0	0	0	0	0	0	0	0	0	0	0	0	0	Profitability and pollutant runoff
116	0	0	1	0	0	0	0	0	0	0	1	0	0	1	0	0	0	0	0	0	0	1	0	0	Water-land tradeoffs ratio: total water demand change divided by the total land demand change in each LAC country
117	0	0	0	0	0	0	1	0	0	0	0	0	1	0	0	0	0	0	0	1	0	0	1	0	Rice yield; GHG (N2O and CH4); SOC; Global warming potential and its intensity (i.e. kg CO2/kg Yield), as a function of N fertilizer input
118	1	0	0	0	0	0	0	1	0	0	0	0	0	0	0	0	1	0	1	0	0	0	0	1	Food sufficiency (households intake of energy and protein); net revenue (crop, livestock, other); farm-scale N and P balances
119	1	0	0	0	0	0	1	1	0	0	0	0	0	0	0	0	0	0	0	0	0	1	1	0	Provisioning(products); Regulating(reduction topsoil loss/soil fertility maintenance/photosynthetic carbon fixation; Supporting(photynthetic oxygen release/nutrient retention); Cultural(education)

## Sheet: Stakeholder
UI	Stakeholder	Local_beneficiaries	Experts	Government	Farmers	Distant_beneficiaries	Academia	Private_sector	Environmental_organizations	Stakeholder_consultation	Stakeholder_co_development	Stakeholder_valuation	Stakeholder_validation	Notes_4
1	1	0	1	0	0	0	0	0	0	1	0	1	0	Expert identifies 10 relevant decision criteria (consultation) and selects the most preferred solution (valuation)
2	1	0	0	1	1	0	0	0	1	1	0	1	0	Questionnair has been used to evaluate trade-off ratio and specify desired water supply/demand
3	1	0	0	0	1	0	0	0	0	1	0	0	0	Structured questionnair to 81 farm units on return, costs and technical inputs
4	1	1	0	1	1	0	0	0	0	1	0	0	0	Civil society stakeholders >> local beneficiaries
5	1	1	1	0	1	0	0	0	0	1	0	0	0	Structured questionnairre to gain household survery data from farmers for TOA-MD model and interviews of experts to elicitate alternative management strategies under climate change
6	0	0	0	0	0	0	0	0	0	0	0	0	0	NA
7	0	0	0	0	0	0	0	0	0	0	0	0	0	Stakeholders might have been used in secondary dataset but I have not considered this
8	1	1	1	0	1	0	0	1	1	1	0	1	0	Q-methodology: highlighting shared viewpoints; Farmers are not explicitly mentioned but respondents from survey are said to identify with the 'Agricultural' perspective
9	1	0	1	1	0	0	1	0	0	1	0	0	0	Interview panels to address the future population need for land construction
10	1	0	1	0	0	0	0	0	0	1	0	0	0	Interviews were conducted to get estimates of parameters in models, unclear with whom conducted, set to 'experts'
11	1	0	1	0	1	0	1	0	0	1	1	1	0	Organic farmers were used to engage with the decision-support tool online; Expert advisory panel engaged in refining organic farming strategies, objectives
12	0	0	0	0	0	0	0	0	0	0	0	0	0	NA
13	0	0	0	0	0	0	0	0	0	0	0	0	0	NA
14	0	0	0	0	0	0	0	0	0	0	0	0	0	NA
15	1	1	0	1	1	0	1	0	1	1	1	1	1	Interviews with the aid of questionnaires, maps, photos, drawings; co-development of the agent based model described
16	0	0	0	0	0	0	0	0	0	0	0	0	0	NA
17	0	0	0	0	0	0	0	0	0	0	0	0	0	NA
18	1	0	0	0	1	0	0	0	0	1	0	0	0	Structured questionnair to 361 farms within the region
19	1	1	1	1	0	0	1	0	0	1	0	1	0	"Spatially-explicit questionnaire information about the characteristics of local actors"
20	1	1	0	1	1	0	0	0	0	1	0	0	0	A range of feasible adaptation strategies was simulated based on stakeholder consultations (farmers, extension agents, policy makers) in the region.
21	0	0	0	0	0	0	0	0	0	0	0	0	0	NA
22	1	1	1	0	1	0	1	0	1	1	1	0	0	The use of an advisory committee whose 19 members represented a wide range of interests in agriculture, environmental protection, and rural communities. The advisory committee met 5 times with the research team to provide guidance on the scope, direciton, and approach to be taken in the study.
23	0	0	0	0	0	0	0	0	0	0	0	0	0	NA
24	0	0	0	0	0	0	0	0	0	0	0	0	0	NA
25	1	0	0	0	1	0	1	0	0	1	0	0	0	Mentioned within results section: based on discussions with farmers and agricultural scientists within the region, the labor costs were estimated to increase by ... % due to incorporating crop residue within farm management
26	0	0	0	0	0	0	0	0	0	0	0	0	0	Data based on household survey has been used; study not listed as stakeholder inclusion as it is a secondary dataset
27	0	0	0	0	0	0	0	0	0	0	0	0	0	NA
28	1	0	0	0	1	0	1	0	0	1	1	1	1	132 farmers were engaged in the co-learning cycle: elicitation of constraints to crop growing for self-sufficiency; how these constraints could be lifted; researchers and farmers jointly decided which options could be tested; food self-sufficiency and farm gross margin for the baseline and for the re-designed farm system wree calculated and discussed with the farmer based on posters and pictures
29	0	0	0	0	0	0	0	0	0	0	0	0	0	NA
30	0	0	0	0	0	0	0	0	0	0	0	0	0	NA
31	1	1	1	1	0	0	1	0	1	1	0	1	1	Individual FCM development using semi-structured interviews;
32	0	0	0	0	0	0	0	0	0	0	0	0	0	NA
33	0	0	0	0	0	0	0	0	0	0	0	0	0	NA
34	0	0	0	0	0	0	0	0	0	0	0	0	0	Stakeholders consulted to construct the secondary dataset used within the study
35	0	0	0	0	0	0	0	0	0	0	0	0	0	NA
36	1	0	0	0	1	0	0	0	0	1	0	0	0	269 household interviews to obtain information on land allocation for each major crop grown, input-output information for each crop activity
37	1	0	0	0	0	0	0	0	1	1	0	0	0	Interviews in order to establish wood biomass production from forestry within the region
38	0	0	0	0	0	0	0	0	0	0	0	0	0	Interviews were held when the original dataset was constructed but not specifically for this study (i.e. secondary data usage)
39	0	0	0	0	0	0	0	0	0	0	0	0	0	NA
40	1	0	1	0	1	0	0	1	0	1	0	0	0	Interviews with a focus group of growers and agronomy consultants (experts, private sector) in six representative locations across the case study region
41	1	0	0	0	1	0	0	0	0	1	0	0	0	Farmers associations were called to consult them on price rates of vegetable transport
42	1	0	0	0	1	0	1	0	0	1	0	0	0	Workshop to obtain information with respect to farmer's knowledge about the impacts of climate change and adaptation strategies; identify scenarios; data on costs, climate change impact and resilience of sweet potato variety collected from scientists
43	0	0	0	0	0	0	0	0	0	0	0	0	0	NA
44	0	0	0	0	0	0	0	0	0	0	0	0	0	NA
45	1	0	0	0	1	0	0	0	0	1	0	0	0	Input data (labour input, fertilizer price, chemicals, planting materials and tools required) was collected from 275 housholds in 37 hamlets
46	1	1	1	1	1	0	1	0	1	1	0	1	0	Workshop; 51 semi-structured interviews; collectively aimed at: understanding the dynamics among stakeholders, thier perceptions and assess the stakeholders perceptions of ESS
47	0	0	0	0	0	0	0	0	0	0	0	0	0	NA
48	1	0	1	0	0	0	0	1	0	1	1	0	0	Co-development of model structure together with OCP group
49	0	0	0	0	0	0	0	0	0	0	0	0	0	NA
50	0	0	0	0	0	0	0	0	0	0	0	0	0	NA
51	0	0	0	0	0	0	0	0	0	0	0	0	0	NA
52	1	0	1	0	0	0	0	0	0	1	0	0	0	Inputs-outputs of the fruit, grassland and firewood (shrub) production activities were estimated from literature data and expert knowledge
53	0	0	0	0	0	0	0	0	0	0	0	0	0	NA
54	1	1	1	0	0	0	0	0	0	1	0	0	0	The determination of modification coefficients (representing the local site-specific degree of coverage of a particular biome) was guided by local experts
55	0	0	0	0	0	0	0	0	0	0	0	0	0	NA
56	0	0	0	0	0	0	0	0	0	0	0	0	0	NA
57	1	0	0	0	1	0	0	0	0	1	0	1	0	Household survey with 200 randomly selected farmers, participating from 13 out of 55 agricultural camps: general household information, farm characteristics, soil and water conservation practices, LULC history, crop production, access to markets and agricultural information and household food security; Workshop
58	0	0	0	0	0	0	0	0	0	0	0	0	0	NA
59	1	0	1	0	0	0	0	0	0	1	0	0	0	Experts were used in the construction of the (hypothetical) study farm
60	1	0	1	0	1	0	0	0	0	1	0	0	0	Household survey of 441 farms: production of different varities of crop and livestock, output prices and variable production costs of the different enterprises, non-farm incomes and other household characteristics; Experts used for the design of representative agricultural pathways (RAPs) to stand in for non-modelled data
61	1	0	0	0	1	0	0	0	0	1	0	0	0	Semi-structured interview with farmer to collect data on water/energy usage and associated costs
62	1	0	0	0	1	0	0	0	0	1	0	0	0	Semi-structured questionnaire to derive agricultural land use and resource management in small-scale maize systems
63	1	0	0	0	1	0	0	0	0	1	0	0	0	Household surveys:
64	0	0	0	0	0	0	0	0	0	0	0	0	0	NA
65	0	0	0	0	0	0	0	0	0	0	0	0	0	NA
66	1	0	1	1	1	0	0	0	0	1	0	0	0	Study mentions the elicitation of study objectives from 'stakholders' and policy-makers; expert elicitation to deterimine input-output for a given land use system;
67	1	1	1	1	0	0	0	1	0	1	0	0	0	Interviews to determine land ownership; expert consultation on which management options are realistic to minimize soil erosion from old agricultural roads; consultation of private sector on costs of interventions
68	1	1	0	1	1	0	1	1	1	1	0	0	0	Stakeholder workshop and subsequent meetings (elicit visions and priorities for development; what impedes progress in obtaining these goals?); representative population of householders responding to basin surveys
69	1	0	1	0	0	0	0	0	0	1	0	0	0	Consultation on the upper limit of losses (i.e. 10% of the total benefits before securing environmental flows)
70	0	0	0	0	0	0	0	0	0	0	0	0	0	NA
71	0	0	0	0	0	0	0	0	0	0	0	0	0	NA
72	0	0	0	0	0	0	0	0	0	0	0	0	0	NA
73	1	1	1	1	1	0	0	1	1	1	1	1	1	Consultation on the location of ESS hotspots within the landscape; valuation of the most suitable areas of renewable energy technologies; within focus group: discuss preferences for different landscape design principles; expert group: define trade-offs and synergies based on GIS data
74	0	0	0	0	0	0	0	0	0	0	0	0	0	NA
75	0	0	0	0	0	0	0	0	0	0	0	0	0	NA
76	0	0	0	0	0	0	0	0	0	0	0	0	0	NA
77	1	0	0	0	1	0	0	0	1	1	0	0	0	Consultation with farmers to collect data on plant species suitability;
78	1	0	0	0	1	0	0	0	0	1	0	0	0	NA
79	0	0	0	0	0	0	0	0	0	0	0	0	0	NA
80	0	0	0	0	0	0	0	0	0	0	0	0	0	NA
81	1	0	1	0	0	0	0	0	0	1	0	0	0	"As there is very little data on nutrient export coefficients for Rwanda, we used some xport coefficients from literature to represent the region in consultation with experts"
82	1	0	0	0	1	0	0	0	0	1	0	0	0	Informal talks, questionnair based-interviews (household surveys) to elicitate the system borders, stocks and internal/external flows of biomass
83	0	0	0	0	0	0	0	0	0	0	0	0	0	NA
84	1	0	0	0	1	0	0	0	0	1	0	1	0	Although not explicitly mentioned, based on the data presented, the study involved consultation of farmers and valuation (cow breeds preferred)
85	1	1	0	1	0	1	0	0	1	0	0	1	0	Stakeholders used to indicate their preference for various management options (valuation); NOTE: stakeholders across all spatial scales (except global) were considered
86	1	0	1	0	1	0	0	0	0	1	0	0	1	Validation of results based on expert knowledge; household surveys, interviews on yields, farming practices, crop type and fertilizer use (latter virtually absent)
87	1	0	0	0	1	0	0	0	0	1	0	0	0	In-depth farm survey on three representative farms for each of the four rice-based farm types; inputs and nitrogen balances establisheds, water usage, days of family and hired labour use
88	1	0	0	0	0	0	0	0	0	1	0	0	0	Household surveys; stakeholder consultations (however, these studies were not performed including the corresponding author)
89	1	0	0	0	1	0	0	0	0	1	0	1	0	Household survey on socio-economic characterization: i.e. land holding, family size, livestock holding, total number of trees on the farm; agronomic management of selected fields: land preparation, planting data, fertilization rate, variety used, weeding and cultivation; questionnaire to explore the main rationale of maintaining selected scattered on-farm tree species (questionnair was informed b…
90	0	0	0	0	0	0	0	0	0	0	0	0	0	NA
91	0	0	0	0	0	0	0	0	0	0	0	0	0	Authors were not involved within stakeholder research that guided their objectives
92	1	1	1	1	1	0	1	0	1	1	1	1	1	Interviews aimed at identification of objectives and indicators associated with sustainability evaluation in natural resource management systems; results were fed back to stakeholders with regards to the value of performing TOA
93	1	0	1	0	0	0	0	0	0	1	0	0	0	Regional expert elicitation on the dispersal ability of 84 target species for conservation
94	1	0	0	0	1	0	0	0	0	1	0	0	0	Agriculture in the study area has been characterized by a 2-year dynamic survey in 1991–1992 including 40 farms with a total of 187 agricultural fields. This survey includes detailed registration of agricultural management and production together with economic data on agricultural management (Crissman et al., 1998).
95	1	0	1	1	1	0	1	1	0	1	1	1	1	Survey on PPF characterisation for a specific trade-off within their respective catchments. Three to five individuals fromfour key stakeholder groups were interviewed in each of the three study catchments
96	0	0	0	0	0	0	0	0	0	0	0	0	0	NA
97	1	0	0	1	0	0	1	1	1	1	0	0	0	Unspecified what the stakeholder contributions are; set to 'consultation' only
98	0	0	0	0	0	0	0	0	0	0	0	0	0	NA
99	1	0	0	0	0	0	0	0	1	0	1	0	0	Reoptimization is carried out on historical flows because OMVS was interested by the performance of the system dugint eh multiyear drought of the 1980s
100	1	1	0	0	1	0	1	1	0	1	0	1	0	Participatory rural appraisal techniques to assess resource flow and labour allocation patterns; reference prices and calculated costs for simulation scenarios were derived by interviews with farmers, extension agents, input suppliers and technicians of research institutes
101	0	0	0	0	0	0	0	0	0	0	0	0	0	NA
102	1	1	0	0	1	0	0	0	0	1	1	0	1	Village level focus group discussion (understand local land use systems); Household surveys (socio-economic household characteristics, crop and liverstock inputs/outputs and estimated expenditures for crop and livestock activities, for 1 year period); feedback workshops engaged farmers and local stakeholders in verifying research results
103	0	0	0	0	0	0	0	0	0	0	0	0	0	Rule 7 applies: i.e. study uses farm-level surveys from 6 village sin Machakos and Makueni district, however authors were not involved themselvs
104	0	0	0	0	0	0	0	0	0	0	0	0	0	Rule 7 applies: i.e. study uses farm-level surveys from 6 village sin Machakos and Makueni district, however authors were not involved themselvs
105	1	1	1	0	0	0	0	0	0	1	0	0	1	"Followed by simulations that represente the CDM-project design developed by local stakeholders"; Sensibility test (of results) as defined by Huth and Holzworth (2005) as comparison with expert opinion
106	0	0	0	0	0	0	0	0	0	0	0	0	0	NA
107	1	0	1	0	0	0	1	0	0	0	0	0	1	Expert/researcher validation of model results: the results were discussed with a panel of technicians and researchers who assessed the inputs and outputs; a procedure described as 'face validity'by Sargent (2003)
108	1	0	0	1	0	0	0	0	1	1	0	0	0	Problem scroping and identification of objectives and attributes during several interviews with decision-makers
109	1	0	1	0	0	0	0	0	0	0	0	0	1	Expert validation of the Bayesian network structure
110	1	0	1	0	0	0	0	0	0	0	0	0	1	Next, we submitted our initial analysis results to a roundtable group, which was composed of more than ten experts who were involved in the cabbage production chain. After the discussion, the group made the final decision that our modeling method and analysis results were scientific and reasonable
111	1	0	0	1	1	0	1	1	1	1	1	1	0	Stakeholder interviews/surveys; social network analysis; participatory TOA
112	0	0	0	0	0	0	0	0	0	0	0	0	0	NA
113	1	0	1	0	1	0	0	0	0	1	0	0	0	Household survey; minimu, mean and maximum crop yields within the study area; consultation with local experts on crop characteristics (i.e.price/cost/yield)
114	0	0	0	0	0	0	0	0	0	0	0	0	0	NA
115	0	0	0	0	0	0	0	0	0	0	0	0	0	NA
116	0	0	0	0	0	0	0	0	0	0	0	0	0	NA
117	0	0	0	0	0	0	0	0	0	0	0	0	0	NA
118	1	0	0	0	1	0	0	0	0	1	1	1	1	Focus group discussions to identify indicators of farmers' wealth status (sample of 50 households in the village to characterize the households into four wealth groups (typologies))
119	1	0	0	0	1	0	0	0	0	1	0	0	0	Interviews to consult production data (inputs of pesticides, fertilizers, labor, outputs of fruits/flowers) over two years; averages over those two were used to calculate provisioning serices (crop yield * market price)

## Sheet: Other
UI	Scenario	System_border	Off_site	Uncertainty	Validation	Risk_analysis	Cross_scale_analysis	Data_visualization	Data_Indicator_values	ESS	Farming_system	Management	Knowledge_gaps	Synergy	Notes_5
1	1	3	0	0	0	1	3	1	2	0	NA	Rain-fed	Price system could have been introduced as decision variable	0	1000-1800 mm annualy and long growing season
2	26	1	0	1	1	1	3	13	2	0	NA	Irrigated	NA	0	Systemborder: watershed; Sensitivity analysis on model parameters, validation of time series prediction; Risk analysis: sensitivity, resilience and reliability indices
3	2	2	0	0	0	0	3	12	12	0	Production mainly dependent on surface-irrigation and groundwater	NA	NA	0	Land constraint; optimization of districts that extract water resources
4	26	2	0	0	0	0	3	56	123	1	Monocrop maize	Considers a scenario where the good agricultural practices are complied to within the region	Other bioenergy aspects, production of short rotation plantations (coppice), miscanthus; the selection of ecosystem services and indicators considered in the impact analysis requires further investigation; how information from TOA influences preferences and decision-making of relevant audiences; more accurate simulations of potential future land use changes; quantify and minimize uncertainty in T…	1	NA
5	1	3	0	1	1	0	3	126	12	0	Smallholder farmers within the rice-wheat production zone in the Punjab	Low level of farm mechanization	Inclusion of climate change adaptation strategies; Investigation into the the differences between simulation results from crop-models	0	Study mentions off-farm income as being considered >> off-site effect?
6	8	1	0	0	1	0	3	26	2	0	Commercial scale farms considered within TOA	Winter wheat fallow rotation due to low precipitation; in areas with higher precipitation winter wheat is grown in annual rotation with other crops without fallow	Mechanistic models should include the soil microbiome, effects of pests and diseases, crop rotations and intercropping, crop-livestock interactions, inclusion of human behavior	0	It concerns a small case-study within a theoretical paper
7	25	2	0	0	0	0	3	16	2	0	Semi-subsistence mixed crop-livestock agriculture with maize as the main staple crop; Farms that produce milk tend to have much higher incomes than those tha depend mostly on subsistence crops.	Low fertilizer use (13.8 kg NPK ha) according to UN development program	Quantify the importance of possible biases introduced by the assumption of normality; confidence intervals for the simulation outcomes could be derived by using Monte Carlo or bootstrapping methods	0	NA
8	8	1	0	0	0	0	3	1	12	1	NA	NA	How the TOA has influenced decision-making; Theoretical investigation between different assessments used to evaluate ecosystem services and their assumptions	1	The study revoles around ESS related to water resources of which agriculture is one component
9	2	1	0	0	1	0	1	1235	2	1	NA	NA	Multi-objective optimization of different LULC categories based on the preservation of provisioning and regulating ecosystem services	1	NA
10	6	2	0	0	1	0	1	3	23	0	Small holder cottonon-sorghum farms	Residue allocation to livestock feeding or soil mulching (TO); Mehanization lies in the range of hand-hoe farmers to farmers owning a herd of draught animals	Interactions between genotype (crop and cultivar), environment and residue and/or tillage management	1	APSIM crop model simulations at plot scale are used to formulate functional eqs. at regional scale
11	8	4	0	0	0	0	3	1	1	0	Organic	Ecological weed management strategies	Apply decision-support tool within a facilitated setting; adjust decision-support tool parameters and deploy it across farmers who share more consistent geography and market conditions; assessing the types of farmers who are most likely to benefit from this type of decision support; incorporate long-term field trials along with existing participants' responses within results	0	The underlying model that the authors mention remains elusive
12	8	1	0	1	0	0	3	2	1	1	Cocao agroforestry	Intensive insecticide applications	Species evenness; further research on economic and biodiversity performance to inform upscaling; critical final ecosystem services such as marketable yield	0	System border: written as 'central region' within Cameroon but not specified; sampling of experimental plots appears to have been done based on latitudinal gradients
13	2	1	0	0	0	0	3	35	2	0	Grass seed farms	Rain-fed; 290 kg N / ha	Include larger range of polices, including best management practices and land retirement; Multiple policy incentives; Additional environmental objectives	0	Genetic algorithm >> not considered as cross-scale analysis (i.e. part of optimization). Links also to paper 2
14	8	1	0	1	1	0	3	16	2	0	Grassland/cropland	Drainage channels; tilling, stream channelization and fertilizer usage affect wetland conditions	Process-based model for detailed cause-effect of agricultural practices on wetland condotion; network modeling approach to account for spatial relationships between sites	0	ESS mentioned within introduction and discussion; however it is not conceptualized in terms of provisioning/regulating/habitat and cultural services
15	36	3	0	1	1	0	3	347	13	0	Smallholder farming: livestock and resin extraction from pines, to a lesser extent organic coffee	NA	Include more complex social behavior, e.g. defection and free riding, interaction between agents in decision-making	1	System border; is both pine-savanna but also a region designated within a conservation program, thus 3
16	25	2	0	1	1	0	2	1	12	0	Hypothetical farm system considered based on 45 decision variables; scenarion A) 195 cow dairy farm	NA	NA	0	Uncertainty is considered within the models that provide input to the multi-objective optimization
17	8	2	1	0	1	0	2	1	2	0	Hypothetical farm system considered based on 45 decision variables; scenarion A) 195 cow dairy farm	NA	The use of batteries on dairy farms with PV systems; financial analysis on optimum levels of grant aid for PV systems and batteries in a dairy farm context, taking into account future electricity pricing scenarios	0	Off-site effects are considered in the sense that energy generated by PV systems are used as renewable energy off-farm, reducing the CO2 by the average CO2 intensity per kWh
18	8	2	0	1	1	1	3	12	12	0	Generic description of farms: fruit, vegetable, field crops and greenhouse and live animals	Study distinguishes between conventional and EFALP farms: 19.1% of environmentally friendly agricultural land protection (EFALP) (e.g. organic agriculture, good agricultural practices)	"Future research should focus on creating environmental framework based on healthy value assessment and environmental tradeoffs and designing the system continuously updated by monitoring the impact of environmental policy programs"	0	The study revolves around the opportunity cost of protecting the environment, however, environmental variables are not modelled/analysed within the study. It is the contrast in economic efficiency between farms that supports the consideration of the environment
19	2456	1	0	0	0	0	3	57	123	0	NA	Within the hypothetical land-use of agriculture there are three different classes of land use intensity (extensive parcels (yield<30dty dry matter /ha), medium-intensive parcels (30-100dt dry matter/ha), intensive parcels (>100dt dry matter/ha)	Preferences of visual versus policy understanding in high school students; inclusion of small-scale landscape objects (e.g. hedges); the relevance and performance of future landscapes remain to be elaborated	0	Scenarios informed as: general- and ecological direct payments, opening of agricultural markets, Federal and Cantonal spatial planning policy, municipal settlement elargement, location of possible new municipal settlement enlargement
20	12456	2	0	1	1	0	3	16	2	0	Small-holder semi-subsistence farms	Within first district: farmers do not use high-return inputs such as certified seeds, fertilizers, disease and pest control measures, rotations but are limited to low-input, low-return enterprises. Most farms practice zero-grazing for their livestock, growing Napier grass for animal feed; District 2: subsistence-oriented mixed farming systems, maize as a staple crop. Limited chemical fertilizer a…	Improve quality of estimates using modere detailed livestock models that account for the effects of climate and feed quantity and quality on livestock productivity	0	Climatic change scenarios based on IPCC data; however there are two different adaptation pathways in their turn linked to these scenarios (low and high adaptation, which include demographic, policy and economic changes). Should these be counted?
21	6	2	0	1	1	0	3	26	24	0	Small-holder subsistence farming	Farmers do not use high-return inputs such as certified seeds, fertilizers, disease and pest control measures, rotations but are limited to low-input, low-return enterprises; a high proportion of farm income is obtained from milk sales	Adoption analysis coul be linked to regional markets fluctuation for food (interaction of supply/demand); more detailed model that reflects gains in milk production by improved feed quality	0	NA
22	2	2	0	1	0	0	3	2	123	0	NA	NA	Whether targeting policies that account for regional differences leads to effective control of water quality; modified version of nutrient and pesticide planning within the state of Iowa	1	Uncertainty is considered in terms of what the exact changes in farm practices might be given a change in policy (i.e. low-expected-extreme adoption)
23	8	3	0	1	1	1	3	4	2	0	Semi-subsistence, predominantly cereal crops grown	Mostly rain-fed	Region-specific analysis of trade-offs and synergies to support dcision-making; additional research in other regions required to assess robustness of results.	1	System borders are administrative but they considered overlap with agro-ecological zone; uncertainty is investigated by using different meteorological measurements across the time period (NASA, NCEP)
24	8	2	0	1	0	0	3	12	1	0	Genotype x tillage interaction study on experimental farm	Conservation agriculture; conservation tillage; rain-fed	Breeding effort for the development of drought-tolerant and high-yielding genotypes is needed	0	NA
25	26	2	0	1	0	0	3	6	2	0	Predominantly smallholder farms (1.3ha) within the region	Millet and peanut as main agricultural crops grown in rotation; Limited use of mineral or organic fertilizers and crop residues (high value as livestock feed)	Assess the institutional uncertainties associated with carbon contracts; obtain more accurate labor costs estimates for incorporating crop residues within farm management practices; field level measurements of on carbon accumulation rates and stocks; what impedes farmers' use of fertilizer; what are the associated transaction costs with carbon contracts	0	Policy scenarios revolve around the requirement of fertilizer and crop residue use to obtain a carbon contract; authors provide elaborate reasoning for the omission of risk impacts on decision-making
26	6	1	0	0	1	0	1	567	2	1	Predominantly smallholder agriculture with cotton as a cash crop	Rainfed although lack of irrigation water during the dry season is a major problem for farmers	Which crops are of importance for food security from an economic perspective; marginal returns on land, water, labour and capital investments for the different types of irrigated and non-irrigated crop production; full CBA that includes additional ecosystem services;	0	NA
27	6	1	0	0	0	0	3	13	2	0	Alfalfa, wheat and cotton are the primary crops witin the region	Irrigated	NA	1	Crop fallowing and crop-shifting scenarios were compared;
28	8	2	0	0	0	1	3	36	123	0	Four distinguished farm types in the Koutiala district: 22% high resource endowed farms with large herds (28 workers, 17 ha) ; high resource endowed farms (18 workers, 12 ha) ; medium resource endowed farms (7 workers, 8 ha); low resource endowed (5 workers, 3 ha)	NA	The adaptive research cycle can ben reproduced with a different set of options and/or in another environment; development of sustainable alternatives to cotton production with stronger support to milk and soyabean production will be needed	1	Risk was assessed as the likelihood of generating a profit, i.e. a Benefit:Cost ratio higher than 1, considering the variability across trial locations. In case >50% of the plots < 1 the implementation was considered as a risk
29	6	2	0	1	1	0	3	25	245	0	Farms consist of a mixture of double- and single rice cropping farms	NA	Experimental studies on the GHG emission of elite super rice cropping	0	NA
30	6	2	0	0	0	0	3	36	2	0	NA	NA	NA	0	Study does not specify which data they have used, assumed secondary data usage only
31	236	1	0	0	1	0	3	14	13	0	NA	NA	NA	1	Scenarios developed are based on Table 7 in paper; i.e. state variables within FCM that relate to policy, behavior and resource usage
32	8	3	0	0	0	0	3	15	2	1	Oilseed production (rapeseed, soybean, sunflower) and maize	Intensive tillage and agrochemical application	LULC and additional ESS need to be integrated within the methodological framework	0	System border within Veneto region but delineated by land cover; data extracted from CORINE land cover map;
33	6	3	0	1	0	0	3	16	2	0	NA	NA	Extension of a more disaggregated representation of the power grid, which would allow identifying more flexible schemes to account for heterogeneous conditions within the basin such as water availability and cropping patterns	1	NA
34	26	2	0	1	0	1	3	1	2	0	NA	NA	A method for comparing changes in risks across endpoints is needed; more thorough assessment of acute toxicity target and countervailing risks would need to include a longer time period, larger geographic area and ensure all relevant pesticides were evaluated; more thorough evaluation of trade-offs would use full distributoins of pesticide residue levels, account for changes in quantities of pest…	1	NA
35	16	3	0	1	1	0	3	7	2	1	Silviculture	NA	Detailed studies on the relationship between climate change and N-leaching within forestry; integration of a wood product model; socio-economic analysis; cultural ecosystem services	1	NA
36	12456	2	0	1	1	0	3	16	125	0	Small-holder mixed-crop farming	Considers two different districts; first is mainly rain-fed, low input and the rare use of mechanized agriculture; second is rain-fed, some households earn additional income from non-agricultural activities	Future studies that evaluate plausible adaptation methods could increase insight in understanding the scope of potentially reducing impact through adaptation	0	NA
37	8	3	1	1	0	0	3	23	123	1	Silviculture (Alpine forest area in northern Italy)	Selective cutting practices that allow the remaining forest to naturally regenerate over time	Understanding trade-offs among different categories of ecosystem services, especially provisioning versus regulating and cultural services within alternate forest management regimes; Investigate the uncertainty on future development and the state of forest ecosystems	1	NA
38	8	2	0	0	1	0	3	2	2	0	Study considers a range of farms across the EU (n = 1100) from small-scale to large-scale farms		Causality analysis considering the heterogeneity of farms, factors influencing the choice of advice providers, and theories of change behind the AS programmes; optimization between objectives can be weighted assigning different relative importance to the objective according to farm or policy priorities	1	Trade off analytsis is not listed within the study's aims but they do mention trade-offs between sustainability analysis in the results section
39	6	2	0	1	0	0	3	16	1	0	Coffee farms within Vietnam (85% smallholders, with a production scale from 1 to 2 ha)	"Overuse of nutrients and increasing participation in sustainability certifications schemes"	Research on farmers' perspective on farm performance;	1	A mixed cluster and stratified random survey of 829 coffee farmers was conducted using face-to-face interview technique in three provinces; a structured questionnaire set was used in the survey
40	8	3	0	0	0	1	3	356	123	0	NA	NA	NA	1	NA
41	57	4	0	0	0	0	3	1	123	0	NA	NA	Future studies include simulation of asymmetric firm competition in food markets, locational food production and differentiate energy demand, analysis of multiple markets and multiple production systems of plant factories, and tradeoff of transporation energy and climate related production energy, conducting an uncertainty analysis and establishing a stochastic food-energy analysis of the LCP mod…	0	NA
42	1	3	0	0	0	0	3	16	1235	0	Rural smallholder farms in Uganda	NA	NA	0	NA
43	1	1	0	1	1	0	3	25	2	0	NA	Rice and soya cultivation; best management practices to minimize phosphorus load include: contour cropping, conservation tillage, detention ponds, no tillage, parallel terrace, riparian buffers	analysis on pollution reduction practices (and their combinations) in response to watershed characteristics such as climate and land use patterns along with the target pollutants; further study on how the potential of pollution reduction practices are altered by these factors under extreme weather events	0	NA
44	1	2	1	1	0	0	3	3	25	0	NA	Cropland, intensive/extensive grassland and vineyards considered as separately; inputs to the EPIC model consider irrigation/fertilizer/mowing frequency of different intensities	Integrating additional management practices (water productivity/fertilizer use efficiency/plant species diversity/crop residue retention/liming/biochar); validation of results by stakeholders; elicitate stakeholder preferences on land and water usage	1	NA
45	5	2	0	1	1	1	3	3	12	0	Agroforestry (teak and maize)	Weeding and fertilizing mainly of intercrops; most farmers do not practice thinning and pruning	The current analysis did not yet reflect farmers' persceived economic risks in the alternative systems	1	NA
46	7	2	0	0	0	0	3	16	123	1	Intensive horticulture/seedling nurseries; Study also considers traditional farms and pine tree harvesting (in a conflict on water management)	Intense irrigation (7600 out of 35000 ha) vs. Rainfed (traditional farms and pine tree harvesting)	"Further study will necessarily involve a thorough analysis of the impact that the third-phase implementation (i.e. a water policy phase) will have on ecosystem services provided by pine trees that cover the sandstone lense where water dirverted by Cega River will be stored"	0	NA
47	8	1	0	1	1	0	3	3	2	1	NA	Study considers bioenergy or food/fodder crop rotation schemes from 2 to 6 years	omprehensive uncertainty analysis will be necessary (optimization needs to be run utilizing an uncertainty framework, e.g. by using different model paramterizations or different climate time series or climate scenarios; to improve the usability for decision makers, future model applications might use peak values like the 95th percentile of nitrate concentration instead of the mean as part of the …	0	Study mentions that a comprehensive uncertainty analysis will be necessary (optimization needs to be run utilizing an uncertainty framework, e.g. by using different model paramterizations or different climate time series or climate scenarios
48	6	4	1	0	0	0	3	12	123	0	NA	NA	More research is needed for a sustainability assessment based on economic and environmental impacts; further consideration of the economics of the phosphate operation is needed (facility operation, labor, economic cost-benefit analysis etc.);	0	NA
49	6	2	0	0	0	0	3	12	2	0	NA	NA	Assessment of environmental and socioeconomic impacts are required for an holistic assessment of food security	0	NA
50	8	3	1	1	0	0	3	23	2	0	Study considers only continuous corn farming (ignoring corn-soybean rotations)	Irrigated (2/3) and Rain-fed (1/3) of Nebraska	Assessment of water impacts should be considered along with the characterization of long-term water supply impacts based on local water availability; incorporation of indirect land-use change associated with changes in agricultural practice	0	Study mentions that the foreground data used i this study is considered as reasonable reliable inventory data s they are from consensus data via surveys and expert eperiences on a regional scale.
51	8	4	0	0	0	0	3	236	2	0	NA	NA	Si-modulated lignin conents in crop residue (notably in roots) and their contribution to the biogeochemical cycle of carbon in croplands requires research; the application of Si to alleviate Mn and cu deficiency and Zn toxicity needs to be further studied in the future; tradeoff analyses for reduction of carbon and lignin concentration versus increase of Si and biomass production in response to S…	1	NA
52	46	2	0	0	1	0	3	36	12	0	NA	NA	Dedicated farm scale studies are required, both model-based and empirical, to analyze and test opportunities and limitations of proposed production activities at this decision-making unit; Studies are needed that aim at policy design, addressing issues such as how armers can be stimulated to adopt more sustainable forms of land use pratices, and how to deal with the large rural population and lac…	0	NA
53	8	2	0	0	0	1	3	13	1	0	Experimental field for corn, wheat and soybean cultivation	Experiment considers no tillage; organic plots; cover crop (hairy vetch, clover) inclusion; various levels of (in)organic fertilizer	use of highly efficient nutrient capturing species such as rye cover crops in the winter months; practices that minimize excess soil nutrient levels before and after crop harvest	0	NA
54	8	1	0	0	1	0	3	6	2	1	NA	Main cropping system is intercropping of spring wheat and summer maize with high yields, but with relatively high water ocnsumption when cultivated in the traditional way	with changes in cropping patterns as farmers move to crops with higher returns, other crops than cereals should be considered; groundwater and surface water as a connected water system at basin scale is required	0	NA
55	8	2	1	1	0	0	3	1	2	1	Silviculture	NA	Research on how policy outputs on ditch cleaning and forest biodiversity conservations affect eh supply of carbon sequestration; need to examine the multitude of existing policy outputs and the current market systems that introduce strong path dependencies in the process	1	NA
56	2	2	1	0	0	0	3	36	2	0	Over 360 landholdings with a total area of 79000 ha	Rice, corn and increasingly cotton are the main summer crops and wheat, pasture and canola are major winter crops. Irrigated region	further extensions of the model could be to use fertiliser-water-yield production functions to enable assessment of how changes in inputs (and associated yield) will affect GHG emissions; additional constraints such as the level of production of crops required to deliver global nutrition security;	1	Rainfall in the region averages 400-450 mm per year and prolonged drought often severly impacts water availability
57	1	2	0	0	1	0	3	23	12	0	Small holder farmers (study distinguishes between 2, 3 and 5 ha farms)	Mostly depend on family members for farm labour, lowly mechanized, and generally do not use more than 5 ha for agricultural production each season. Mono-cropping and shifting cultivation is practiced		0	NA
58	6	1	0	0	0	0	3	36	2	0	Study considers agriculture purely from a crop water demand/irrigation perspective	NA	NA	0	NA
59	6	2	0	1	0	0	3	13	12	0	Farm is representative of beef production farms in Vulan country, Canada (603 farms in 2011): 355 reported having mixed farming with grain and oilseed, 105 reported beef cattle ranching and farming, including feedlots.	Modelled farm is 2334.8 ha divided into annual cropping and native pasture.	Sensitivity analysis on price variation to study the profitability of greenhouse gas emission reduction practices	1	NA
60	1	3	0	1	1	0	3	12	123	0	Small holder farms (i.e. judging from the range in ha) reported within the study	Households in the county have adopted various management practices, such as planting drought tolerant crop varieties, early planting and application of manure and fretilizers: 26% cultivate local maize varieties; also using inorganic fertilizers and manure (di-ammonium phosphate (DAP), NPK and calcium-ammonium nitrate (CAN))	Modelling of additional crops using APSIM/DSSAT; modelling the impact of climate change adaptation on welfare indicators	1	NA
61	256	2	0	1	1	0	3	1	123	0	NA	Irrigated lucerne production	Assessment of individual irrigation technologies across a range of cropping systems is required to determine the energy and related GHG emissions consequences of water policies;	1	Scenarios used as a sensitivity analysis
62	6	2	1	1	1	0	3	1	125	0	Small-scale agriculture	Maize cropping systems	"Results could be improved using a larger sample size as well as substituting the simulated data with empirical data"	1	NA
63	1	2	0	1	1	0	3	12	123	0	Small-holder farmers within the Punjab	Wheat cultivation	Alternative representative agricultural pathways could be considered for mixed and cotton-wheat zones (red. within the Punjab)	0	NA
64	6	3	0	0	0	0	3	356	2	1	NA	Irrigated corn production systems	Additional constraints can be implemented to reflect biophysical barries in the landscape, policy regulation of environmental impacts, regional/local targets for ESS production; system boundary can be expanded to include optimization of multiple land cover scenarios or the supply chain of multiple agricultural products; market economy and stakeholder involvement	1	NA
65	6	2	1	0	0	0	1	12367	25	0	NA	Irrigated corn fields within 80-km radius from biorefinery	Optimizations that consider broader system boundaries and /or include GHG credits from the production and use of biofuels should pay more attention to long-term soil's health, especially soil organic carbon stock. Such optimizations should be coupled with a SOC objective or apply a critical SOC threshold as a constraint to ensure ecosystem sustainability	0	NA
66	8	2	0	1	1	0	3	124	1235	0	NA	NA	Model production under dynamic schedules; optimize for minimizing yield gap; spatial distribution of land use should be considered in the optimization of supply chains	0	NA
67	35	1	0	0	0	0	3	356	123	0	NA	NA	Adding other forms of sediment control (i.e. extending tradoff objectives); spatially prioritize sediment reductions by watershed, depending upon some simple evaluation (e.g. of the effect on, relative vulnerability of, or societal importance of the coral reef); modelling to connect reductions in sediments or LBSPS with restoring reef health	0	NA
68	8	1	0	0	0	0	3	12	123	0	NA	NA	Future work should use other approaches - multi-objective analysis, cost-benefit analysis, etc. - to improve planning associated with different development opportunities and must propose and apply criteria based on empirical data to evaluate progress.	1	NA
69	6	1	0	0	0	0	3	36	123	0	Intensive agriculture	Rotational winter wheat and summer corn	Relationship between surface water and groundwater in the hydrological cycle should be addressed in future analyses of agricultural water shortages	0	NA
70	6	1	0	1	0	1	3	6	2	0	NA	100% Irrigated rotational whinter wheat and summer corn	Climate change and human activity could be included in the trade-off analysis	0	NA
71	6	1	0	0	0	0	3	6	25	0	NA	100% Irrigated rotational whinter wheat and summer corn	Impacts of global climate change and increased human activity on water availability and demand	0	NA
72	6	2	0	1	0	0	3	26	2	0	Silviculture	Study considers even-age managemement forests (i.e. more intensive) and continuous cover forest management (selective harvesting methods)	Economic aspects could be integrated (e.g. transportation costs/location of CHP plants); more knowledge is needed on the effect of different management regimes; incorporate the more detailed implications that extractions of forest residues have on forest biodiversity	0	NA
73	8	2	0	0	1	0	3	15	123	1	NA	Bioenergy crops	Consideration on the visual aspects of the landscape such as the sight lines and relative perceptions and valuable views could have been addressed in the mapping of the cultural ecosystem services;	1	NA
74	26	3	1	0	0	0	12	2	25	0	Study does not specify the farming system considered; however it does mention: "the model can endogenously decide to acquire yield-increasing technological change at additional costs. (Triggered by cost-effectivness or land scarcity)	Twelve functional crop types considered, representing the world's major crops and grazing land; three bioenergy crops		0	NA
75	8	3	1	0	0	0	3	15	2	0	NA	Conservation agriculture	Identification of a range of most promising climate-smart interventions and relevant indicators; mapping of the spatially variable initial conditions of relevant ecosystem services to determine the starting point for CSA interventions at the local scale; Mapping of the spatially variable maximum (biophysically possible) and realistic (socioeconomic constraints) potentials in order to maximize rel…	1	NA
76	8	1	0	1	1	0	3	1356	2	0	NA	NA	NA	0	NA
77	8	2	0	1	0	1	3	36	123	0	Mixed agroecosystem	Productive crop species considerd for food (27); medicinal herbs (3) and oil (3); 23 species are characterized by and expected productive life higher than 10 years, while only 7 are annual or live for up to 5 years.; Even if specific data on nutrients requirements are not available, all the considered crops can be cultivated with a minimum fertilization rates.	Research is required on long term benefits from supporting biodiversity through multifunctional farming systems, due to the reduction of input costs or higher resilience to climate changes); new indicators to assess the evolution of biodiversity and of sustainability dimensions over the years; additional biotic interactions linked to nutrients and water could be introduced	1	NA
78	8	2	0	0	0	0	3	1346	123	0	Scale from smaller family farms to large corporate enterprises	From coconut monocultures to diversified crops and integrated coconut-livestock systems		1	Although study considers a large amount of TOA indicators; it is an inventory rather than process-based
79	56	2	1	1	0	0	3	127	124	0	Small-scale IBF (insect based feed) production systems	NA	The influence of the economies of scale on the IBF systems environmental performance;	0	NA
80	8	2	0	1	0	0	3	1356	25	1	NA	NA	Include data on regulating services like pollination, erosion protection and pest control, which should be complemented with data on human inputs or land use intensitiy to show trade-off between using human or natural inputs	1	NOTE
81	8	3	0	0	0	0	3	145	25	1	NA	NA	Further research on an integrated framework that combines economic valuation, stakeholder analysis, and multiple criteria that can offer complementary insights to land management and welfare optimization	1	NA
82	8	2	1	0	1	0	3	1	123	0	A range of subsistent small/medium/large smallholder farming systems based on the area of land managed and number of animals kept	Mixed crop/livestock systems; one cropping season is the norm, a second crop is only possible on irrigated plots; different land uses amongst farmers (irrigated/rainfed) and sustainable management strategies (agroforestry, perennial forage crops, mulching and energy efficiency)	NA	0	NA
83	6	2	0	1	0	1	3	15	2	0	NA	Cropland, non irrigated considered within TOA based on regional crop that maximizes profitability (i.e. different for each region)	An extension to other land use; constraints can be informed based on participative approaches/focus groups involving local experts and stakeholders; regulation at provincial and regional scale; temporal dynamics of rules and incentives; multi-criteria analysis rather than Boolean constraints; consideration of crop rotation within trade-off analysis; inclusion of different ecosystem services	0	NA
84	8	2	0	0	0	0	3	1	123	0	Low to medium input household dairy systems	Systems were defined by breed or crossbreed of dairy cattle kept, and level of animal management employed	Gender relations as a function of the extent to which a farm is market oriented	0	NA
85	6	1	1	0	0	0	3	136	123	1	NA	NA	Inclusion of flood protection and costs within the decision matrix	0	NA
86	8	4	0	1	1	0	3	16	1234	1	Shifting cultivation system	Long-term fallows for several decades (fields are usually tilled between 3-5 years, only in the case of very fertile soils, fields are used up to 10 years); main crop is maize together with beans or manioc. Fertilizer use virtually absent	Differences in crop types, crop rotation and the differentiation between subsistence andmarket oriented farming should be further investigated; additional ecosystem services could be considered such as biodiversity, water recharge, carbon sequestration and soil nutrients; information on market values of ecosystem services will also support the economic valuation to facilitate a trade-off using co…	0	NA
87	26	2	0	0	0	0	3	126	123	0	Smallholder farming systems	Rice cultivation; three cropping seasons a year; no livestock included (< 5% of annual farm income); other crops (banana, black gram, sesame etc.) were considered within optimization	More insight is needed on the cost effectiveness of implementing the water pricing and water quota systems; operational implications of such a system could be studies on a small scale before expanding across the state; simulation modelling on the development of irrigation infrastructure to improve water productivity at regional scale	0	NA
88	56	2	0	1	1	0	3	16	123	0	Smallholder (crop)livestock production systems	Main livestock system in the area was intensive cut and carry (zero-grazing) where livestock is kept in pens year round. All collected and purchased feed is provided in situ to the cows.	Future research should incorporate the effects of changing land allocation as a key aspct when simulating impacts of improved feeding and breeding strategies (i.e. to account for farm size limitations); Future data collection efforts and research should work towards an improved approach to capture the heterogeneity ofmilk production in a population offarms to allowestimation ofthe distribution of…	1	NA
89	8	3	0	0	0	0	3	36	13	0	Mixed crop-livestock farming systems, with substantial on-farm tree cover as a dominant feature		Crop breeding and agronomic research may need to acount for the need of smallholders, where naturel within field hetergeneity is probabily intensified by the presence of trees; incorporation of non-income values of on-farm trees (regulating and cultural ecosystem services) may lead to less pronounced trade-offs	1	NA
90	25	2	1	1	1	0	1	16	2	0	NA	NA	Standards of indicators generated in the model need to be improved; meta-modelling approach has to eventually gain trust at policy formulation levels (i.e. one of the sub-models already has established confidence)	1	Quite a few TOA indicators that are not represented: pesticide use, unemployment
91	6	2	0	1	0	0	3	1	1	1	Organic farm implementing 'landscaping' components: hedgerows; grassed waterways and tailwater ponds; vegetated field margins: 44 ha	Tomato and otas annual roation; compost (C:N ratio of 9.7) and cover crops are used as nutrient inputs; Tomato fields are laser leveled before preparing beds and subsequent field management consists ofmechanical weeding/cultivation,manualweeding, a sulfur application if needed for disease, and furrow irrigations at intervals of about 10 days	Consideration of labor, fuel inputs and additional management costs within TOA; crop and ecosystem model could show time cours and relative magnitude of management effets more accurately	0	NA
92	6	2	0	0	1	0	3	146	123	0	Crop-livestock systems, average farm and herd size of about 6 ha (50% maize) and five livestock units	Maize-fallow rotation; cattle are dependent on maize crop residues for forage during the dry period	NA	0	NA
93	56	3	0	0	0	0	3	1356	24	0	NA	NA	More local data on biotic and abiotic restoration constraints, e.g. movement of the dispersers or soil condition are needed to improve our mode in terms of function connectivity; how different socio-culturan and economical facets influence the outcomes accounting for other variables like infrastructure and accessibility	1	NA
94	5	1	0	0	0	0	3	356	123	0	Potato-pasture (mainly for milk production) rotation systems	Intensive mechanized tillage; heavy use of agrochemicals (pesticides)	Inclusion of system feedbacks within the model, e.g. environmental impacts to to crop production and farmer decision-making	0	NA
95	8	1	0	1	1	0	3	36	123	1	NA	In general, the uplands of the three catchments are dominated by rough grazing, commercial forestry, and sporting estates, while the lowlands accommodate arable land and improved grazing.	Uncertainty between different catchments should be taken into account by spatially explicit models such as InVEST (Integrate Valuation of Ecosystem Services and Tradeoffs) or SWAT (Soil and Water Assessment Tool; include multiple conflicting objectives; use method in conjuction with catchment modelling software to find optimum levels of certain ecosystem service provisioning; allow of longitudina…	0	NA
96	8	2	0	1	0	0	3	15	24	1	Small-scale agricultural production dominates the landscape. Farms with land area up to one hectare constitute about 40 % of all farms within the case study.	NA	further research could focus on how to improve the approach of including soil influence on ES in the spatial analyses for periurban areas; how to integrate the information about the soils, the condition of ecosystem and the supply, demand and flow of ES that later can support supplying ecosystem accounts; further research into other economic instruments (for instant housing permits) in accordance…	1	Moreover, the results support the need for the integration of different policy fields at regional and local levels, especially regional development, spatial planning, agricultural and environmental policies.
97	6	4	0	0	0	0	3	145	123	1	NA	Perrenial or annual bioenergy cropping (grass; corn; afalfa; rapeseed)	Taking more ecosystem services functions into account; optimization module within the SmartScape model to find the best crop change scenario in line with the goal; incorporate farm lands as a separate leayer for assessments at the farm scale are necessary	1	NA
98	6	2	0	1	1	0	2	25	2	0	Intensive agricultural rice systems are the norm as reported within the introduction	Rice paddy cultivation with continuous flooding irrigation and high inorganic fertilizer inputs	In future research, more mitigation management methods, such as the alternate wetting and drying water management technique for rice (AWD), and returning straw and zero tillage, could be evaluated at both site and regional scale; future studies should investigate GHG emissions dynamics in double rice cropping systems and other rotations with rice	0	NA
99	6	1	0	1	0	0	3	6	2	0	NA	Irrigated/flood recession agriculture	The analysis could be expanded and include other processes such as land degradation, climate change, etc	0	NA
100	5	2	0	1	1	0	3	13	123	0	Smallholder farm	Maize production (crop-livestock system)	(Within an applied context): additional on- and off-farm incomes should be considered and simulations need to be ran over longer timespans	0	NA
101	6	1	0	0	1	0	3	23	2	0	Intensive (although not specified)	Wheat production, based on considered frequency of N application (up to 9 times a year) plus farmyard manure, it appears to be a high input agricultural system	consider more diverse agricultural practices in more complex landscapes; ould include practices that are of interest to stakeholders within a particular context and things that are technically possible and the scales (field, farm, region) at which different options can be implemented; For each management strategy, another analysis exercise (e.g. a participatory method with the stakeholders or emp…	1	NA
102	56	2	0	0	1	0	3	169	123	0	Mixed crop-livestock systems with limited resources and biomass scarcity	Land use is relatively extensive but with a strong integration of crops and livestock; crop inpute use is low and largely limited to maize production (20% of the farming households apply inorganic fertilizer with an average fertilizer rate of 54 kg /ha, whereas 30% apply manure at an average rate of 1.5t/ha; animal traction used to prepare 96% of the cropland; conservation agriculture practiced b…	Further research is required also to establish whether mucuna’s prospects are a product of somewhat artificial demands created by the development community or are genuinely viable in the real world of resource-poor farmers without development support; analysis of the nature and potential options to reduce economic trade-offs needs to include the levels of resource endowments among smallholder hou…	0	NA
103	2456	2	0	0	0	0	2	156	2	0	Semi-subsistence agricultural system	Intercropping (although study focusses on maize); small arm size (< 2.5ha) and high rates of crop failure (>50% during dry years) are typical; low fertilizer input	Challenge for future research is to implement a modelling framework that accounts for market equilibrium effects with lower data requirements	0	NA
104	2456	2	0	1	0	1	3	16	2	0	Semi-subsistence agricultural system (crop-livestock)	Principal cropping systems include (i) complex intercrops, (ii) maize and beans grown as a monocrop or together as a simple intercrop, (iii) irrigated vegetables, and (iv) grass to feed livestock; many farms used the so-called zero-grazing system in which livestock is confined and fed with Napier grass and crop residues while storing manure for use on the subsequent season’s crops; Pesticide use …	A useful extension would be to assess the impacts of climate change on economic and environmental outcomes under the different scenarios and RAPs.	1	NA
105	56	2	1	1	1	0	3	13	123	0	Silviculture	NA	NA	1	NA
106	8	1	0	0	0	0	3	16	2	1	NA	Cropland/grassland an livestock land use considered within the analysis	Determination of a critical threshold at which the value of ecosystem services and agriculture are compromised for different biomes	0	NA
107	6	3	0	1	1	0	12	134	23	0	Livestock (sheep farm)	Silage and meadow based feeding; a whole suite of other management characteristics are listed (about animal reproduction mainly)	Pattern of lambing could be used to derive labor requirements and thus a better assessment of the economic and social consequences of the solutions obtained; labour costs should be used within the evaluation of solutions; GHG emissions or the delivery of ecosystem servies could be included as TOA indicators; homogeneity of animal performance and economic outputs could be used in future optimizati…	0	NA
108	6	2	1	1	0	0	3	56	123	1	Study considers silviculture/agriculture and grassland; doesn't specify system type	Conservation actions in forest include an immediate stop of forestry intervention and drainage in broadleaved forests; grassland management includes grazing, harvest of hay and/or clearing of scrub	It would be beneficial to factor in a connectivity score for each scenario or iteration of the model to better compare the various options; detailed biodiversity index for forests would improve model performance; detailed valuation studies and dynamic effects models of increased recreational opportunities	1	NA
109	8	3	0	1	1	0	1	15	123	1	NA	Range of management and cropping considered across the EU	Investigate why some crops (e.g. potaties) had lower predictive values for primary productivity;	1	NA
110	6	2	1	0	1	0	3	1	23	0	NA	Cabbage production system	There is a lack of synthesis on positive and engative analysis combined with both natural and socioeconomic factors	0	NA
111	6	2	0	0	0	0	3	14	13	0	NA	Mbarali district: rice, maize, tomatoes; Oromia: maize, wheat, haricot bean; river irrigated for vegetables/horticulrure; Solwezi: subsistence agriculture through shifting cultivation, maize, cassava, rice and ptatoes, tobacco, cotton	Long-term capacity development efforts are needed for various stakeholders in terms of data collection, curation and interpretation; evidence generation and sharing needs to fit within the decision making cycles of various stakeholers, including farmers, decision makers and investors	0	NA
112	6	1	0	0	1	0	3	12345	24	1	NA	NA	NA	1	NA
113	25	2	0	1	0	0	3	156	24	1	NA	Clover usage relative to wheat; corn; rice; cotton; sugar beets; oil plant; bast fiber plants; vegetables and fruit	Investigate additional determinants of farmer decision-making through household-surveys; the decrease in soil erosion for various land use types and other types of ecosystem service values should be investigated in a further study; accounting for management differences within the crop yield simulations	0	NA
114	6	3	0	0	1	0	3	145	2	1	Commercial grain farming	Wheat-rice rotation systems	Spatially explicit optimization demands/management objectives; crop rotation, irrigation rates and land sparing should be considered as alternative pathways	1	NA
115	2	2	0	1	0	0	3	26	2	0	Crop-livestock systems	Irrigated	Other uncertainty methods, such as interval linear programming, stochastic programming or fuzzy random programming can be incorporated; water balance equations or crop yield prediction models should be incorporated in the prediction model	0	NA
116	123456	2	1	0	0	0	1	2	25	0	High-input level is assumed in the suitability assessment module from GAEZ	Sugarcane and sugarbeet as feedstock for bioethanol	Investigate environmental impact of great consumption of maize as sweetener on land demand and competition with sugar crops; investigate the inter-regional bioethanol trade effects on land and water stress in different countries;	0	NA
117	6	2	0	0	1	0	3	25	2	0	Small holder farming with management unit no more than 0.1 ha	Rice paddy cultivation	NA	0	NA
118	56	2	1	0	1	1	3	13	123	0	Mixed crop-livestock farming (smallholder)	Maize, sweet potato, groundnut, cattle graze freely in communal rangelands and are tethered in kraals near the homesteads at night	Inclusion of ownership of fixed assets, climate risk and the ability to adapt to new technologies should be included in farm decision making	1	NA
119	8	2	0	0	0	0	3	124	13	1	Monocolture and agroforestry land-use patterns	Suite of land-use changes are compared under which mainly introduction of fruit trees and intercropping	A complete evaluation of the economic performance needs to account for government subsidies, yield changes, variety replacement; more ecosystem services linked to agricultural land use patterns, GHG, pests, water quality, heavy metals, aesthetics; include different spatial and temporal scales	1	NA

## Sheet: Multi_country
Country_casestudy	UI
NLD	38
DEU	38
GRC	38
ESP	38
FIN	38
FRA	38
HUN	38
IRL	38
POL	38
MRT	75
SEN	75
GMB	75
GIN	75
SLE	75
LBR	75
MLI	75
BFA	75
CIV	75
GHA	75
TGO	75
BEN	75
NER	75
SSD	75
CMR	75
GNQ	75
GAB	75
COG	75
AGO	75
NAM	75
ZAF	75
LSO	75
SWZ	75
BWA	75
ZWE	75
MOZ	75
MWI	75
ZMB	75
TZA	75
MDG	75
BDI	75
RWA	75
COD	75
UGA	75
KEN	75
SOM	75
DJI	75
ERI	75
ETH	75
SDN	75
CAF	75
TCD	75
GHA	79
MLI	79
LVA	80
EST	80
LTU	80
BLR	80
POL	80
CZE	80
SVK	80
UKR	80
MDA	80
HUN	80
SVN	80
HRV	80
BIH	80
SRB	80
ALB	80
MKD	80
BGR	80
ROU	80
AUT	90
BEL	90
BGR	90
CZE	90
DNK	90
EST	90
FIN	90
FRA	90
DEU	90
GRC	90
HUN	90
IRL	90
ITA	90
LVA	90
LTU	90
LUX	90
NLD	90
POL	90
PRT	90
ROU	90
SVK	90
SVN	90
ESP	90
SWE	90
GBR	90
GIN	99
MRT	99
MLI	99
SEN	99
BOL	106
ARG	106
BRA	106
PRY	106
URY	106
AUT	109
BEL	109
BGR	109
HRV	109
CYP	109
CZE	109
DNK	109
EST	109
FIN	109
FRA	109
DEU	109
GRC	109
HUN	109
IRL	109
ITA	109
LVA	109
LTU	109
LUX	109
MLT	109
NLD	109
POL	109
PRT	109
ROU	109
SVK	109
SVN	109
ESP	109
SWE	109
GBR	109
ZMB	111
TZA	111
ETH	111
BRA	116
SLV	116
PRY	116
GTM	116
BOL	116
COL	116
ECU	116
NIC	116
HND	116
PER	116
ARG	116
DMA	116
CRI	116
MEX	116
JAM	116
URY	116
PAN	116
PRI	116
TTO	116

## Sheet: Metadata
Sheet	Variable	Description	Values	Link
Basic	TOA_method	Primary method(s) applied to generate values for the TOA indicators.	1=Simulation modelling (spatially explicit); 2=Simulation modelling (parsimonious); 3=Optimization methods; 4= Cost-benefit analysis/Economic surplus; 5=Econometrics; 6=Qualitative approaches; 7=Meta-analysis/Systematic review; 8=Spatial analysis/GIS/Remote sensing; 9=Other	Antle & Valdivia 2021
Basic	TOA spatial scale	The spatial unit at which the trade-off indicators are evaluated	1= Field; 2=Farm; 3=Region; 4=National; 5=Multi-country; 6=Global; 7=Other	NA
Discipline_spatial_domain	Field_Crop; Farm_Crop; Regional_Crop; National_Crop; Multicountry_Crop; Global_Crop; Field_Economic etc.	At which spatial scale a discipline (Crop/Economic/Livestock/Environment/Fisheries/Forestry) is considered within the modelling/data collection/analysis	0=No; 1=Yes	NA
TOA_indicators	Profitability	Indicator that quantifies the financial gain (e.g. net revenue)	0=No; 1=Yes	NA
TOA_indicators	Poverty	Indicator that quantifies the number of individuals below a set threshold at which they are not able to afford an adequate standard of living (e.g. number of farmers within the case-study domain that earn an income below a monetary threshold)	0=No; 1=Yes	https://agrovoc.fao.org/browse/agrovoc/en/page/c_6151
TOA_indicators	Market_supply_demand	Indicator that quantifies the change in market supply or demand of a commodity	0=No; 1=Yes	NA
TOA_indicators	Assets	Indicator that quantifies anything tangible/intangible that is owned/controlled by an individual/community to produce value and that is held to have positive economic value (e.g. cattle herd density within a farm)	0=No; 1=Yes	https://agrovoc.fao.org/browse/agrovoc/en/page/c_677
TOA_indicators	Labor productivity	Indicator that quantifies the production of a desired output as a function of the amount of labor (e.g. share of farmland to produce a specified number of calories within a region)	0=No; 1=Yes	https://agrovoc.fao.org/browse/agrovoc/en/page/c_6210
TOA_indicators	Biodiversity	Indicator that quantifies the variability among living organisms from all sources and the ecological complexes of which they are part (e.g. richness/evenness indices)	0=No; 1=Yes	https://agrovoc.fao.org/browse/agrovoc/en/page/c_33949
TOA_indicators	Soil organic carbon	Indicator that quantifies the soil organic carbon stock within a given model domain	0=No; 1=Yes	https://agrovoc.fao.org/browse/agrovoc/en/page/c_389fe908
TOA_indicators	Soil nutrients	Indicator that quantifies the stock of soil nutrients within a given model domain	0=No; 1=Yes	NA
TOA_indicators	Soil erosion	Indicator that quantifies the removal/retention of soil surface material within a given model domain	0=No; 1=Yes	https://agrovoc.fao.org/browse/agrovoc/en/page/c_8dab65bc
TOA_indicators	Water quality	Indicator that quantifies physical, chemical and biological characteristics of water	0=No; 1=Yes	https://agrovoc.fao.org/browse/agrovoc/en/page/c_16061
TOA_indicators	Water quantity	Indicator that quantifies the volume of water within a given model domain (e.g. share of hydrological flow contributed to agriculture)	0=No; 1=Yes	NA
TOA_indicators	Energy	Indicator that quantifies a variable relevant to energy within the model domain (e.g. usage/availability)	0=No; 1=Yes	NA
TOA_indicators	GHG	Indicator that quantifies the discharge of greenhouse gases, such as carbon dioxide, methane, nitrous oxide and various halogenated hydrocarbons, into the atmosphere	0=No; 1=Yes	https://agrovoc.fao.org/browse/agrovoc/en/page/c_36198c2c
TOA_indicators	Land use	Indicator that quantifies arrangements, activities and inputs people undertake in a certain land cover type to maintain it or produce change	0=No; 1=Yes	https://agrovoc.fao.org/browse/agrovoc/en/page/c_4182
TOA_indicators	Gender equity	Indicator that quantifies the fairness of treatement for women and men according to their respective needs	0=No; 1=Yes	https://agrovoc.fao.org/browse/agrovoc/en/page/c_f29f3106
TOA_indicators	Empowerment	Indicator that quantifies the enhancement of the assets and capabilities of diverse individuals and groups to function, engage, influence, and/or hold accountable the institutions that affect them.	0=No; 1=Yes	https://agrovoc.fao.org/browse/agrovoc/en/page/c_37872
TOA_indicators	Food security	Indicator that assesses the reliable physical and economic access to nutritious and sufficient food	0=No; 1=Yes	https://agrovoc.fao.org/browse/agrovoc/en/page/c_10967
TOA_indicators	Health	Indicator that quantifies the state of functioning optimally without evidence of disease	0=No; 1=Yes	https://agrovoc.fao.org/browse/agrovoc/en/page/c_3511
TOA_indicators	Nutrition	Indicator that quantifies a (set of) variable(s) relevant to the food intake required for health and growth (e.g. calories to proteins ratio produced at a farm)	0=No; 1=Yes	NA
TOA_indicators	Yield	Indicator that quantifies the total harvest/production from a farm	0=No; 1=Yes	NA
TOA_indicators	Yield stability	Indicator that quantifies the change in agricultural yield given a constraint or scenario	0=No; 1=Yes	NA
TOA_indicators	Input efficiency	Indicator that quantifies the input/output ratio of variables relevant to production	0=No; 1=Yes	https://agrovoc.fao.org/browse/agrovoc/en/page/c_2491
TOA_indicators	Land use efficiency	Indicator that quantifies the input/output ratio of a (set of) variable(s) relevant to arrangements, activities and inputs people undertake in a certain land cover type to maintain it or produce change	0=No; 1=Yes	https://agrovoc.fao.org/browse/agrovoc/en/page/c_2491; https://agrovoc.fao.org/browse/agrovoc/en/page/c_4182
TOA_indicators	Self-sufficiency	Indicator that quantifies the extent to which the given model domain unit (e.g. farm, region) can supply in its dietary/nutritional needs	0=No; 1=Yes	NA
Stakeholders	Stakeholder	Whether individuals, groups, organizations or sectors in society that have a clearly identifiable interest within the TOA context have been included	0=No; 1=Yes	https://agrovoc.fao.org/browse/agrovoc/en/page/c_9001020
Stakeholders	Experts		0=No; 1=Yes	NA
Stakeholders	Governments		0=No; 1=Yes	NA
Stakeholders	Farmers		0=No; 1=Yes	NA
Stakeholders	Academia		0=No; 1=Yes	NA
Stakeholders	Private sector		0=No; 1=Yes	NA
Stakeholders	Environmental organizations		0=No; 1=Yes	NA
Stakeholders	Local beneficiaries	Persons within TOA case-study area that do not fall under other categories (e.g. civil society stakeholders)	0=No; 1=Yes	NA
Stakeholders	Distant beneficiaries	Persons outside TOA case-study area (but are affected by TOA) that do not fall under other categories	0=No; 1=Yes	NA
Stakeholders	Stakeholder_involvement	Which type of stakeholder engagement has been employed within the TOA	1=Consultation; 2=Co-development; 3=Valuation; 4=Validation	NA
Other	Scenario	Whether a postulated sequence of events is used within the analysis and if so, which type of events are included	1=Climate; 2=Policy; 3=Behavioral; 4=Demography; 5=Economic; 6=Resource usage; 7=Other; 8=None	NA
Other	System border	Whether the TOA case-study area has been defined based on biophysical or administrative boundaries	1=Biophysical; 2=Administrative; 3=Both; 4=Other	NA
Other	Off-site	Whether off-site effects (those occurring outside the TOA case-study area) have been considered within the TOA. These can be environmental processes at larger scales/trade-mediated effects.	0=No; 1=Yes	NA
Other	Uncertainty	Whether a state of incomplete knowledge has been recognized, either due to a lack of information or a disagreement about what is known/knowable	0=No; 1=Yes	https://agrovoc.fao.org/browse/agrovoc/en/page/c_d8c74b28
Other	Validation	Whether the study performs a validation of results obtained by data collection or modelling	0=No; 1=Yes	NA
Other	Risk analysis	Whether the inference from the TOA and any subsequent recommendations account for associated risks	0=No; 1=Yes	NA
Other	Cross-scale analysis	Whether models that inform the TOA have been integrated across scales; Bottom-up=Model frameworks that aggregate model outputs at lower scales to use as inputs at higher scales; Topdown=Model frameworks that have sub-models operating at different spatial and temporal resolutions	1=Aggregative; 2=Summing; 3=None	Kanter et al. 2017
Other	Data visualization	Visualization method applied to compare across TOA indicators	1=Tabular matrix; 2=Bar charts; 3=Scatterplots/Pareto-frontier; 4=Spider/radial/petal/polar diagrams; 5=Maps; 6=Line graph; 7=Other	NA
Other	Data informing indicators	The type of data that has been used to inform the TOA analysis and therefore modelling of the relative changes of indicators	1=Primary; 2=Secondary; 3=Elicitation; 4=Proxy; 5=Models	NA
Other	ESS	Whether the study considers the TOA indicators within an ecosystem services methodological framework	0=No; 1=Yes	https://agrovoc.fao.org/browse/agrovoc/en/page/c_1348040570280
Other	Farming_system	Descriptive information on farming system	A posteriori classification	https://agrovoc.fao.org/browse/agrovoc/en/page/c_2807
Other	Farm management	Descriptive information on management on farms considered within the TOA	A posteriori classification	NA
Other	Knowledge_gap	Descriptive information on remaining knowledge gaps based on TOA	A posteriori classification	NA
Other	Synergy	Whether synergies are also identified within the TOA	0=No; 1=Yes	NA

## Sheet: Rules
Unique ID	Rule
1	In case the outer system boundary is classified as either biophysical/administrative but within that boundary other zones/areas are classified, these are considered as well
2	When a certain capability of a model is stated in the paper but not reported, it is considered as absent (e.g. GIS interface which is not used for data visualization)
3	Uncertainty consideration does not necessarily apply only to the TOA but can also entail a model calibration that informs the TOA
4	Process-based modelling using time-series qualifies as the consideration of temporal interactions
5	In case a criterium is accounted for in the analysis but not explicitly considered within subsequent modelling or TOA, it is not included.
6	In case the spatial domain lies in between two categories; the applicable spatial domain is the larger one
7	When secondary data is used to inform models; characteristics of that data collection effort, such as whether stakeholders have been consulted, have to be mentioned within the main paper.
8	Validation does not necessarily apply only to the TOA but can also entail validation of a model calibration that informs the TOA
9	Spatial interactions do not necessarily need to occur between the categorical spatial domains considered (e.g. autocorrelation between raster cells of which their resolution lies between farm and regional)
10	Uncertainty consideration includes standard errors in case a study involves a statistical model (e.g. linear mixed model framework) that informs TOA
11	When an index is used as an TOA indicator, the variables that inform that index are classified based on the TOA_indicators tab
12	In case the terminology 'synergy' is not used but other synonyms (e.g. win-win) it also classifies
13	In case the appendix of a paper is not a separate document, it is not considered within the ranking of criteria
14	When a 'scenario' is defined as a different set of TOA indicators; the TOA indicators are listed in their respective tab and the 'Scenario' criterion is set to 'None'
15	When a 'scenario' revolves around land use change, this is listed under 'resource usage'. I.e. the usage of land within a denominated area.
16	In case generic indicators (profitability/excess return) are used, the variables used to compute these indicator values (production/labor cost/yield etc.) are ignored. Given that the trade-offs are not made for the individual variables that inform the generic indicators (as opposed to an index)
17	The TOA indicator 'Yield' can also include other commodities that are related to production (such as catch in fisheries or timber production in forestry)
18	Data used to inform TOA indicators can also be considered primary when the authors were previously involved in the collection (e.g. a paper published 3 years prior with the dataset still counts as primary)
19	In case a paper is particularly unclear, the appendix can be utilized to provide clearity on methodology
20	When an index is used as input data, the variables that inform the index are classified based on the Spatial_domain_discipline tab
21	Studies that performed TOA at farm-scale for farm typologies (based on regional scale data) are considered to perform TOA at farm-scale
